# Supplementary material for: 3-(p-Tol­yl)-4-{3-[(phenyl­amino)­meth­yl]-7H-[1,2,4]triazolo[3,4-b][1,3,4]thia­diazin-6-yl}sydnone
Source: Acta Crystallogr Sect E Struct Rep Online. 2011 Mar 31;67(Pt 4):o1005–6. doi: 10.1107/S1600536811010786 (PMC3099773; doi:10.1107/S1600536811010786)
Supplement: Supplementary file 1 [file e-67-o1005-sup1.cif]

##############################################################################
###                                                                        ###
###        Electronic paper (Acta Crystallographica Section E)             ###
###                                                                        ###
##############################################################################
#                                                                            #
# This CIF contains the data in a paper accepted for publication in Acta     #
# Crystallographica Section E. It conforms to the requirements of Notes      #
# for Authors for Section E, and has been peer reviewed under the auspices   #
# of the IUCr Commission on Journals.                                        #
#                                                                            #
# Full details of the Crystallographic Information File format               #
# are given in the paper "The Crystallographic Information File (CIF):       #
# a New Standard Archive File for Crystallography" by S. R. Hall, F. H.      #
# Allen and I. D. Brown [Acta Cryst. (1991), A47, 655-685].                  #
#                                                                            #
# The current version of the core CIF dictionary is obtainable from          #
# ftp://ftp.iucr.org/pub/cif_core.dic. The current version number is 2.4.    #
#                                                                            #
# Software is freely available for graphical display of the structure(s) in  #
# this CIF.  For information consult the CIF home page http://www.iucr.org/  #
# cif/home.html                                                              #
#                                                                            #
# This file may be used for bona fide research purposes within the           #
# scientific community so long as proper attribution is given to the journal # 
# article from which it was obtained.                                        #
#                                                                            #
##############################################################################
                                             
data_global
_audit_creation_method     'form.cif (version 2.0)'
_journal_data_validation_number     ?
_journal_date_recd_electronic     2011-03-19
_journal_date_accepted     2011-03-23
_journal_name_full     'Acta Crystallographica, Section E'
_journal_year     2011
_journal_volume     67
_journal_issue      4
_journal_page_first     o1005
_journal_page_last     o1006
_journal_paper_category     QO
_journal_coeditor_code     IS2692
_publ_contact_author_name     'Prof. Fun, Hoong-Kun'
_publ_contact_author_address
;
      X-ray Crystallography Unit
      School of Physics
      Universiti Sains Malaysia
      11800 USM, Penang
      MALAYSIA
;
_publ_contact_author_email     'hkfun@usm.my'
_publ_contact_author_fax     '604 6579150'
_publ_contact_author_phone     '604 6533652'
_publ_section_title
;\
3-(<i>p</i>-Tolyl)-4-{3-[(phenylamino)methyl]-7<i>H</i>-[1,2,4]triazolo[3,4-\
<i>b</i>][1,3,4]thiadiazin-6-yl}sydnone
;
loop_
    _publ_author_name
    _publ_author_footnote
    _publ_author_address
    'Hoong-Kun Fun'
;
      Thomson Reuters ResearcherID: A-3561-2009
;
;     X-ray Crystallography Unit
      School of Physics
      Universiti Sains Malaysia
      11800 USM, Penang
      Malaysia
;
    'Ching Kheng Quah'
;
      Thomson Reuters ResearcherID: A-5525-2009
;
;
      X-ray Crystallography Unit
      School of Physics
      Universiti Sains Malaysia
      11800 USM, Penang
      Malaysia
;
    'Nithinchandra' ?
;
      Department of Studies in Chemistry
      Mangalore University
      Mangalagangotri
      Mangalore 574 199
      India
;
    'Balakrishna Kalluraya' ?
;
      Department of Studies in Chemistry
      Mangalore University
      Mangalagangotri
      Mangalore 574 199
      India
;
data_I
_audit_creation_method     SHELXL-97
_chemical_name_systematic
;
3-(4-methylphenyl)-4-{3-[(phenylamino)methyl]-
7<i>H</i>-1,2,4-triazolo[3,4-<i>b</i>][1,3,4]thiadiazin-6-yl}-1,2,3-
oxadiazol-3-ium-5-olate
;
_chemical_name_common
;
3-(<i>p</i>-Tolyl)-4-{3-[(phenylamino)methyl]-7<i>H</i>-[1,2,4]triazolo[3,4-\
<i>b</i>][1,3,4]thiadiazin-6-yl}sydnone
;
_chemical_formula_moiety     'C20 H17 N7 O2 S'
_chemical_formula_sum     'C20 H17 N7 O2 S'
_chemical_formula_iupac     'C20 H17 N7 O2 S'
_chemical_formula_weight     419.47
_chemical_melting_point     ?
_symmetry_cell_setting     monoclinic
_symmetry_space_group_name_H-M     'P 21/c'
_symmetry_space_group_name_Hall     '-P 2ybc'
loop_
    _symmetry_equiv_pos_as_xyz
    'x, y, z'
    '-x, y+1/2, -z+1/2'
    '-x, -y, -z'
    'x, -y-1/2, z-1/2'
_cell_length_a     10.1210(4)
_cell_length_b     10.5065(4)
_cell_length_c     19.6370(6)
_cell_angle_alpha     90
_cell_angle_beta     114.550(2)
_cell_angle_gamma     90
_cell_volume     1899.36(12)
_cell_formula_units_Z     4
_cell_measurement_reflns_used     8225
_cell_measurement_theta_min     2.80
_cell_measurement_theta_max     32.54
_cell_measurement_temperature     100
_exptl_crystal_description     'block'
_exptl_crystal_colour     'orange'
_exptl_crystal_size_max     0.346
_exptl_crystal_size_mid     0.283
_exptl_crystal_size_min     0.267
_exptl_crystal_density_diffrn     1.467
_exptl_crystal_density_meas     ?
_exptl_crystal_density_method     'not measured'
_exptl_crystal_F_000     872
_exptl_absorpt_coefficient_mu     0.205
_exptl_absorpt_correction_type     multi-scan
_exptl_absorpt_process_details     '(<i>SADABS</i>; Bruker, 2009)'
_exptl_absorpt_correction_T_min     0.9324
_exptl_absorpt_correction_T_max     0.9472
_exptl_special_details
;
The crystal was placed in the cold stream of an Oxford Cyrosystems
Cobra open-flow nitrogen cryostat (Cosier & Glazer, 1986) operating
at 100.0 (1) K.
;
_diffrn_ambient_temperature     100
_diffrn_radiation_type     MoK\a
_diffrn_radiation_wavelength     0.71073
_diffrn_radiation_source     'fine-focus sealed tube'
_diffrn_radiation_monochromator     graphite
_diffrn_measurement_device_type
;
Bruker SMART APEXII DUO CCD area-detector diffractometer
;
_diffrn_measurement_method     '\f and \w scans'
_diffrn_detector_area_resol_mean     ?
_diffrn_reflns_number     22363
_diffrn_reflns_av_R_equivalents     0.0290
_diffrn_reflns_av_sigmaI/netI     0.0314
_diffrn_reflns_theta_min     2.94
_diffrn_reflns_theta_max     32.60
_diffrn_reflns_theta_full     32.60
_diffrn_measured_fraction_theta_max     0.987
_diffrn_measured_fraction_theta_full     0.987
_diffrn_reflns_limit_h_min     -15
_diffrn_reflns_limit_h_max     15
_diffrn_reflns_limit_k_min     -15
_diffrn_reflns_limit_k_max     15
_diffrn_reflns_limit_l_min     -29
_diffrn_reflns_limit_l_max     29
_diffrn_standards_number     0
_diffrn_standards_interval_count     .
_diffrn_standards_interval_time     .
_diffrn_standards_decay_%     ?
_refine_special_details
;
 Refinement of F^2^ against ALL reflections.  The weighted R-factor wR and
 goodness of fit S are based on F^2^, conventional R-factors R are based
 on F, with F set to zero for negative F^2^. The threshold expression of
 F^2^ > 2sigma(F^2^) is used only for calculating R-factors(gt) etc. and is
 not relevant to the choice of reflections for refinement.  R-factors based
 on F^2^ are statistically about twice as large as those based on F, and R-
 factors based on ALL data will be even larger.
;
_reflns_number_total     6845
_reflns_number_gt     5754
_reflns_threshold_expression     I>2\s(I)
_refine_ls_structure_factor_coef     Fsqd
_refine_ls_matrix_type     full
_refine_ls_R_factor_all     0.0470
_refine_ls_R_factor_gt     0.0380
_refine_ls_wR_factor_gt     0.1019
_refine_ls_wR_factor_ref     0.1087
_refine_ls_goodness_of_fit_ref     1.059
_refine_ls_restrained_S_all     1.059
_refine_ls_number_reflns     6845
_refine_ls_number_parameters     272
_refine_ls_number_restraints     0
_refine_ls_hydrogen_treatment     constr
_refine_ls_weighting_scheme     calc
_refine_ls_weighting_details
         'calc w=1/[\s^2^(Fo^2^)+(0.0589P)^2^+0.4436P] where P=(Fo^2^+2Fc^2^)/3'
_atom_sites_solution_hydrogens     geom
_atom_sites_solution_primary     direct
_atom_sites_solution_secondary     difmap
_refine_ls_shift/su_max     0.002
_refine_ls_shift/su_mean     <0.001
_refine_diff_density_max     0.489
_refine_diff_density_min     -0.253
_refine_ls_extinction_method     none
_refine_ls_extinction_coef     ?
loop_
    _atom_type_symbol
    _atom_type_description
    _atom_type_scat_dispersion_real
    _atom_type_scat_dispersion_imag
    _atom_type_scat_source
    'C' 'C' 0.0033 0.0016
                         'International Tables Vol C Tables 4.2.6.8 and 6.1.1.4'
    'H' 'H' 0.0000 0.0000
                         'International Tables Vol C Tables 4.2.6.8 and 6.1.1.4'
    'N' 'N' 0.0061 0.0033
                         'International Tables Vol C Tables 4.2.6.8 and 6.1.1.4'
    'O' 'O' 0.0106 0.0060
                         'International Tables Vol C Tables 4.2.6.8 and 6.1.1.4'
    'S' 'S' 0.1246 0.1234
                         'International Tables Vol C Tables 4.2.6.8 and 6.1.1.4'
_computing_data_collection     'APEX2 (Bruker, 2009)'
_computing_cell_refinement     'SAINT (Bruker, 2009)'
_computing_data_reduction     'SAINT (Bruker, 2009)'
_computing_structure_solution     'SHELXTL (Sheldrick, 2008)'
_computing_structure_refinement     'SHELXTL (Sheldrick, 2008)'
_computing_molecular_graphics     'SHELXTL (Sheldrick, 2008)'
_computing_publication_material
;
SHELXTL (Sheldrick, 2008) and PLATON (Spek, 2009)
;
loop_
    _atom_site_type_symbol
    _atom_site_label
    _atom_site_fract_x
    _atom_site_fract_y
    _atom_site_fract_z
    _atom_site_U_iso_or_equiv
    _atom_site_adp_type
    _atom_site_calc_flag
    _atom_site_refinement_flags
    _atom_site_occupancy
    _atom_site_disorder_assembly
    _atom_site_disorder_group
    S S1 0.76994(3) 0.59534(2) 1.086823(13) 0.01634(7) Uani d . 1 . .
    O O1 0.29144(9) 0.96219(7) 1.00427(4) 0.01957(15) Uani d . 1 . .
    O O2 0.51181(10) 0.92364(7) 1.10036(4) 0.02034(16) Uani d . 1 . .
    N N1 0.39442(11) 0.30819(8) 0.79980(5) 0.01940(18) Uani d . 1 . .
    H H1 0.4424 0.2500 0.8313 0.023 Uiso d R 1 . .
    N N2 0.66867(10) 0.35357(8) 0.92354(5) 0.01599(16) Uani d . 1 . .
    N N3 0.76192(10) 0.39417(8) 0.99600(5) 0.01605(16) Uani d . 1 . .
    N N4 0.59144(9) 0.53924(8) 0.94311(4) 0.01301(15) Uani d . 1 . .
    N N5 0.49010(9) 0.63271(8) 0.93523(4) 0.01330(15) Uani d . 1 . .
    N N6 0.29928(10) 0.84348(8) 0.91836(4) 0.01433(15) Uani d . 1 . .
    N N7 0.21520(11) 0.92571(9) 0.93095(5) 0.01882(17) Uani d . 1 . .
    C C1 0.24653(12) 0.35564(10) 0.66818(6) 0.01858(19) Uani d . 1 . .
    H H1A 0.2696 0.4417 0.6759 0.022 Uiso calc R 1 . .
    C C2 0.15334(12) 0.31226(11) 0.59701(6) 0.0203(2) Uani d . 1 . .
    H H2A 0.1146 0.3701 0.5578 0.024 Uiso calc R 1 . .
    C C3 0.11761(12) 0.18408(11) 0.58390(6) 0.0203(2) Uani d . 1 . .
    H H3A 0.0557 0.1559 0.5364 0.024 Uiso calc R 1 . .
    C C4 0.17654(12) 0.09824(10) 0.64352(6) 0.01943(19) Uani d . 1 . .
    H H4A 0.1535 0.0123 0.6355 0.023 Uiso calc R 1 . .
    C C5 0.26881(12) 0.13991(10) 0.71441(6) 0.01743(18) Uani d . 1 . .
    H H5A 0.3070 0.0817 0.7534 0.021 Uiso calc R 1 . .
    C C6 0.30514(11) 0.26966(9) 0.72776(5) 0.01523(17) Uani d . 1 . .
    C C7 0.44975(12) 0.43689(9) 0.81634(5) 0.01550(17) Uani d . 1 . .
    H H7A 0.3723 0.4945 0.8128 0.019 Uiso calc R 1 . .
    H H7B 0.4872 0.4638 0.7805 0.019 Uiso calc R 1 . .
    C C8 0.56801(11) 0.44026(9) 0.89361(5) 0.01385(17) Uani d . 1 . .
    C C9 0.71259(11) 0.50470(9) 1.00598(5) 0.01399(16) Uani d . 1 . .
    C C10 0.68936(11) 0.74328(9) 1.03967(6) 0.01621(18) Uani d . 1 . .
    H H10A 0.6906 0.8051 1.0766 0.019 Uiso calc R 1 . .
    H H10B 0.7477 0.7769 1.0152 0.019 Uiso calc R 1 . .
    C C11 0.53525(11) 0.72606(9) 0.98234(5) 0.01326(16) Uani d . 1 . .
    C C12 0.42909(11) 0.82264(9) 0.97734(5) 0.01385(17) Uani d . 1 . .
    C C13 0.42779(12) 0.90140(9) 1.03598(5) 0.01612(18) Uani d . 1 . .
    C C14 0.24541(11) 0.79366(9) 0.84281(5) 0.01405(17) Uani d . 1 . .
    C C15 0.10991(12) 0.73640(11) 0.81278(6) 0.0201(2) Uani d . 1 . .
    H H15A 0.0557 0.7275 0.8409 0.024 Uiso calc R 1 . .
    C C16 0.05717(12) 0.69250(12) 0.73922(6) 0.0215(2) Uani d . 1 . .
    H H16A -0.0334 0.6534 0.7180 0.026 Uiso calc R 1 . .
    C C17 0.13799(12) 0.70619(10) 0.69677(5) 0.01611(18) Uani d . 1 . .
    C C18 0.27547(12) 0.76301(10) 0.72997(5) 0.01676(18) Uani d . 1 . .
    H H18A 0.3308 0.7710 0.7024 0.020 Uiso calc R 1 . .
    C C19 0.33082(12) 0.80769(10) 0.80326(5) 0.01638(18) Uani d . 1 . .
    H H19A 0.4219 0.8457 0.8251 0.020 Uiso calc R 1 . .
    C C20 0.07796(13) 0.66428(11) 0.61610(6) 0.0207(2) Uani d . 1 . .
    H H20A 0.0210 0.5886 0.6099 0.031 Uiso calc R 1 . .
    H H20B 0.1567 0.6470 0.6022 0.031 Uiso calc R 1 . .
    H H20C 0.0180 0.7305 0.5848 0.031 Uiso calc R 1 . .
loop_
    _atom_site_aniso_label
    _atom_site_aniso_U_11
    _atom_site_aniso_U_22
    _atom_site_aniso_U_33
    _atom_site_aniso_U_12
    _atom_site_aniso_U_13
    _atom_site_aniso_U_23
    S1 0.01723(12) 0.01541(11) 0.01298(10) -0.00007(8) 0.00287(9) -0.00047(7)
    O1 0.0246(4) 0.0170(3) 0.0176(3) 0.0046(3) 0.0092(3) -0.0020(3)
    O2 0.0298(4) 0.0152(3) 0.0137(3) 0.0000(3) 0.0068(3) -0.0018(2)
    N1 0.0258(5) 0.0125(3) 0.0133(3) -0.0004(3) 0.0017(3) -0.0003(3)
    N2 0.0175(4) 0.0158(4) 0.0149(3) 0.0018(3) 0.0069(3) -0.0007(3)
    N3 0.0152(4) 0.0168(4) 0.0154(3) 0.0015(3) 0.0056(3) -0.0002(3)
    N4 0.0135(4) 0.0120(3) 0.0127(3) 0.0014(3) 0.0046(3) -0.0004(3)
    N5 0.0151(4) 0.0114(3) 0.0135(3) 0.0021(3) 0.0061(3) 0.0004(3)
    N6 0.0169(4) 0.0128(3) 0.0136(3) 0.0011(3) 0.0066(3) 0.0006(3)
    N7 0.0214(4) 0.0178(4) 0.0173(4) 0.0049(3) 0.0081(3) -0.0010(3)
    C1 0.0210(5) 0.0182(4) 0.0146(4) 0.0002(4) 0.0055(4) 0.0007(3)
    C2 0.0192(5) 0.0264(5) 0.0143(4) 0.0004(4) 0.0058(4) 0.0013(4)
    C3 0.0178(5) 0.0278(5) 0.0152(4) -0.0025(4) 0.0067(4) -0.0050(4)
    C4 0.0186(5) 0.0200(4) 0.0203(4) -0.0017(4) 0.0087(4) -0.0059(3)
    C5 0.0186(5) 0.0156(4) 0.0175(4) 0.0009(4) 0.0069(4) -0.0016(3)
    C6 0.0164(4) 0.0157(4) 0.0136(4) 0.0008(3) 0.0062(3) -0.0016(3)
    C7 0.0191(5) 0.0137(4) 0.0126(4) 0.0004(3) 0.0055(3) -0.0002(3)
    C8 0.0166(4) 0.0128(4) 0.0134(4) -0.0003(3) 0.0074(3) -0.0010(3)
    C9 0.0123(4) 0.0153(4) 0.0136(4) 0.0001(3) 0.0046(3) 0.0007(3)
    C10 0.0157(4) 0.0137(4) 0.0168(4) -0.0010(3) 0.0043(3) -0.0010(3)
    C11 0.0157(4) 0.0122(4) 0.0124(3) 0.0000(3) 0.0064(3) 0.0008(3)
    C12 0.0167(4) 0.0118(4) 0.0126(3) 0.0008(3) 0.0056(3) 0.0001(3)
    C13 0.0225(5) 0.0114(4) 0.0153(4) 0.0014(3) 0.0087(4) 0.0010(3)
    C14 0.0157(4) 0.0140(4) 0.0120(3) 0.0011(3) 0.0053(3) 0.0008(3)
    C15 0.0167(5) 0.0283(5) 0.0175(4) -0.0025(4) 0.0091(4) -0.0018(4)
    C16 0.0155(5) 0.0306(5) 0.0176(4) -0.0047(4) 0.0061(4) -0.0026(4)
    C17 0.0161(4) 0.0175(4) 0.0132(4) 0.0011(3) 0.0046(3) 0.0015(3)
    C18 0.0184(5) 0.0190(4) 0.0139(4) -0.0026(4) 0.0078(3) 0.0013(3)
    C19 0.0170(4) 0.0177(4) 0.0144(4) -0.0033(3) 0.0066(3) 0.0008(3)
    C20 0.0203(5) 0.0254(5) 0.0134(4) -0.0004(4) 0.0040(4) -0.0004(3)
_geom_special_details
;
 All esds (except the esd in the dihedral angle between two l.s. planes)
 are estimated using the full covariance matrix.  The cell esds are taken
 into account individually in the estimation of esds in distances, angles
 and torsion angles; correlations between esds in cell parameters are only
 used when they are defined by crystal symmetry.  An approximate (isotropic)
 treatment of cell esds is used for estimating esds involving l.s. planes.
;
loop_
    _geom_bond_atom_site_label_1
    _geom_bond_atom_site_label_2
    _geom_bond_site_symmetry_2
    _geom_bond_distance
    _geom_bond_publ_flag
    S1 C9 . 1.7315(10) ?
    S1 C10 . 1.8196(10) ?
    O1 N7 . 1.3756(12) ?
    O1 C13 . 1.4093(13) ?
    O2 C13 . 1.2177(12) ?
    N1 C6 . 1.3855(12) ?
    N1 C7 . 1.4479(13) ?
    N1 H1 . 0.8621 ?
    N2 C8 . 1.3097(13) ?
    N2 N3 . 1.4075(12) ?
    N3 C9 . 1.3106(13) ?
    N4 C8 . 1.3751(12) ?
    N4 C9 . 1.3790(12) ?
    N4 N5 . 1.3814(11) ?
    N5 C11 . 1.2943(12) ?
    N6 N7 . 1.3063(12) ?
    N6 C12 . 1.3605(13) ?
    N6 C14 . 1.4491(12) ?
    C1 C2 . 1.3983(14) ?
    C1 C6 . 1.3999(14) ?
    C1 H1A . 0.9300 ?
    C2 C3 . 1.3904(16) ?
    C2 H2A . 0.9300 ?
    C3 C4 . 1.3998(16) ?
    C3 H3A . 0.9300 ?
    C4 C5 . 1.3861(14) ?
    C4 H4A . 0.9300 ?
    C5 C6 . 1.4079(14) ?
    C5 H5A . 0.9300 ?
    C7 C8 . 1.4924(14) ?
    C7 H7A . 0.9700 ?
    C7 H7B . 0.9700 ?
    C10 C11 . 1.5079(14) ?
    C10 H10A . 0.9700 ?
    C10 H10B . 0.9700 ?
    C11 C12 . 1.4511(14) ?
    C12 C13 . 1.4226(13) ?
    C14 C15 . 1.3851(15) ?
    C14 C19 . 1.3893(14) ?
    C15 C16 . 1.3941(15) ?
    C15 H15A . 0.9300 ?
    C16 C17 . 1.3968(15) ?
    C16 H16A . 0.9300 ?
    C17 C18 . 1.4013(15) ?
    C17 C20 . 1.5075(14) ?
    C18 C19 . 1.3914(13) ?
    C18 H18A . 0.9300 ?
    C19 H19A . 0.9300 ?
    C20 H20A . 0.9600 ?
    C20 H20B . 0.9600 ?
    C20 H20C . 0.9600 ?
loop_
    _geom_angle_atom_site_label_1
    _geom_angle_atom_site_label_2
    _geom_angle_atom_site_label_3
    _geom_angle_site_symmetry_1
    _geom_angle_site_symmetry_3
    _geom_angle
    _geom_angle_publ_flag
    C9 S1 C10 . . 95.43(5) ?
    N7 O1 C13 . . 110.89(8) ?
    C6 N1 C7 . . 121.96(8) ?
    C6 N1 H1 . . 117.3 ?
    C7 N1 H1 . . 116.9 ?
    C8 N2 N3 . . 108.22(8) ?
    C9 N3 N2 . . 106.42(8) ?
    C8 N4 C9 . . 105.18(8) ?
    C8 N4 N5 . . 123.82(8) ?
    C9 N4 N5 . . 129.05(8) ?
    C11 N5 N4 . . 115.69(8) ?
    N7 N6 C12 . . 114.83(8) ?
    N7 N6 C14 . . 115.79(8) ?
    C12 N6 C14 . . 129.26(8) ?
    N6 N7 O1 . . 104.84(8) ?
    C2 C1 C6 . . 120.04(10) ?
    C2 C1 H1A . . 120.0 ?
    C6 C1 H1A . . 120.0 ?
    C3 C2 C1 . . 121.08(10) ?
    C3 C2 H2A . . 119.5 ?
    C1 C2 H2A . . 119.5 ?
    C2 C3 C4 . . 118.79(10) ?
    C2 C3 H3A . . 120.6 ?
    C4 C3 H3A . . 120.6 ?
    C5 C4 C3 . . 120.77(10) ?
    C5 C4 H4A . . 119.6 ?
    C3 C4 H4A . . 119.6 ?
    C4 C5 C6 . . 120.51(9) ?
    C4 C5 H5A . . 119.7 ?
    C6 C5 H5A . . 119.7 ?
    N1 C6 C1 . . 122.34(9) ?
    N1 C6 C5 . . 118.82(9) ?
    C1 C6 C5 . . 118.81(9) ?
    N1 C7 C8 . . 108.80(8) ?
    N1 C7 H7A . . 109.9 ?
    C8 C7 H7A . . 109.9 ?
    N1 C7 H7B . . 109.9 ?
    C8 C7 H7B . . 109.9 ?
    H7A C7 H7B . . 108.3 ?
    N2 C8 N4 . . 109.59(8) ?
    N2 C8 C7 . . 125.84(9) ?
    N4 C8 C7 . . 124.51(9) ?
    N3 C9 N4 . . 110.58(8) ?
    N3 C9 S1 . . 128.39(8) ?
    N4 C9 S1 . . 120.71(7) ?
    C11 C10 S1 . . 112.54(7) ?
    C11 C10 H10A . . 109.1 ?
    S1 C10 H10A . . 109.1 ?
    C11 C10 H10B . . 109.1 ?
    S1 C10 H10B . . 109.1 ?
    H10A C10 H10B . . 107.8 ?
    N5 C11 C12 . . 116.74(9) ?
    N5 C11 C10 . . 124.96(9) ?
    C12 C11 C10 . . 118.28(8) ?
    N6 C12 C13 . . 105.37(9) ?
    N6 C12 C11 . . 126.59(8) ?
    C13 C12 C11 . . 127.41(9) ?
    O2 C13 O1 . . 120.33(9) ?
    O2 C13 C12 . . 135.62(10) ?
    O1 C13 C12 . . 104.05(8) ?
    C15 C14 C19 . . 122.95(9) ?
    C15 C14 N6 . . 118.54(9) ?
    C19 C14 N6 . . 118.50(9) ?
    C14 C15 C16 . . 118.04(10) ?
    C14 C15 H15A . . 121.0 ?
    C16 C15 H15A . . 121.0 ?
    C15 C16 C17 . . 121.14(10) ?
    C15 C16 H16A . . 119.4 ?
    C17 C16 H16A . . 119.4 ?
    C16 C17 C18 . . 118.74(9) ?
    C16 C17 C20 . . 121.11(10) ?
    C18 C17 C20 . . 120.13(9) ?
    C19 C18 C17 . . 121.34(9) ?
    C19 C18 H18A . . 119.3 ?
    C17 C18 H18A . . 119.3 ?
    C14 C19 C18 . . 117.77(10) ?
    C14 C19 H19A . . 121.1 ?
    C18 C19 H19A . . 121.1 ?
    C17 C20 H20A . . 109.5 ?
    C17 C20 H20B . . 109.5 ?
    H20A C20 H20B . . 109.5 ?
    C17 C20 H20C . . 109.5 ?
    H20A C20 H20C . . 109.5 ?
    H20B C20 H20C . . 109.5 ?
loop_
    _geom_torsion_atom_site_label_1
    _geom_torsion_atom_site_label_2
    _geom_torsion_atom_site_label_3
    _geom_torsion_atom_site_label_4
    _geom_torsion_site_symmetry_1
    _geom_torsion_site_symmetry_2
    _geom_torsion_site_symmetry_3
    _geom_torsion_site_symmetry_4
    _geom_torsion
    _geom_torsion_publ_flag
    C8 N2 N3 C9 . . . . -0.32(11) ?
    C8 N4 N5 C11 . . . . -172.93(9) ?
    C9 N4 N5 C11 . . . . 25.42(14) ?
    C12 N6 N7 O1 . . . . -1.21(12) ?
    C14 N6 N7 O1 . . . . -177.58(8) ?
    C13 O1 N7 N6 . . . . 1.44(11) ?
    C6 C1 C2 C3 . . . . -0.22(17) ?
    C1 C2 C3 C4 . . . . 0.11(17) ?
    C2 C3 C4 C5 . . . . 0.03(17) ?
    C3 C4 C5 C6 . . . . -0.06(17) ?
    C7 N1 C6 C1 . . . . -8.93(16) ?
    C7 N1 C6 C5 . . . . 172.89(10) ?
    C2 C1 C6 N1 . . . . -177.99(11) ?
    C2 C1 C6 C5 . . . . 0.19(16) ?
    C4 C5 C6 N1 . . . . 178.20(10) ?
    C4 C5 C6 C1 . . . . -0.05(16) ?
    C6 N1 C7 C8 . . . . -166.77(10) ?
    N3 N2 C8 N4 . . . . 0.91(11) ?
    N3 N2 C8 C7 . . . . 178.01(9) ?
    C9 N4 C8 N2 . . . . -1.12(11) ?
    N5 N4 C8 N2 . . . . -166.45(9) ?
    C9 N4 C8 C7 . . . . -178.27(9) ?
    N5 N4 C8 C7 . . . . 16.41(15) ?
    N1 C7 C8 N2 . . . . 40.77(14) ?
    N1 C7 C8 N4 . . . . -142.55(10) ?
    N2 N3 C9 N4 . . . . -0.40(11) ?
    N2 N3 C9 S1 . . . . 173.15(8) ?
    C8 N4 C9 N3 . . . . 0.92(11) ?
    N5 N4 C9 N3 . . . . 165.20(9) ?
    C8 N4 C9 S1 . . . . -173.20(7) ?
    N5 N4 C9 S1 . . . . -8.92(14) ?
    C10 S1 C9 N3 . . . . 161.54(10) ?
    C10 S1 C9 N4 . . . . -25.49(9) ?
    C9 S1 C10 C11 . . . . 46.28(8) ?
    N4 N5 C11 C12 . . . . -177.38(8) ?
    N4 N5 C11 C10 . . . . 4.59(14) ?
    S1 C10 C11 N5 . . . . -43.10(12) ?
    S1 C10 C11 C12 . . . . 138.89(8) ?
    N7 N6 C12 C13 . . . . 0.52(12) ?
    C14 N6 C12 C13 . . . . 176.30(9) ?
    N7 N6 C12 C11 . . . . 171.94(9) ?
    C14 N6 C12 C11 . . . . -12.28(16) ?
    N5 C11 C12 N6 . . . . -17.48(15) ?
    C10 C11 C12 N6 . . . . 160.69(9) ?
    N5 C11 C12 C13 . . . . 152.08(10) ?
    C10 C11 C12 C13 . . . . -29.75(15) ?
    N7 O1 C13 O2 . . . . 178.77(9) ?
    N7 O1 C13 C12 . . . . -1.14(11) ?
    N6 C12 C13 O2 . . . . -179.49(12) ?
    C11 C12 C13 O2 . . . . 9.2(2) ?
    N6 C12 C13 O1 . . . . 0.39(10) ?
    C11 C12 C13 O1 . . . . -170.93(9) ?
    N7 N6 C14 C15 . . . . -55.54(13) ?
    C12 N6 C14 C15 . . . . 128.71(11) ?
    N7 N6 C14 C19 . . . . 123.23(10) ?
    C12 N6 C14 C19 . . . . -52.52(14) ?
    C19 C14 C15 C16 . . . . -0.75(16) ?
    N6 C14 C15 C16 . . . . 177.97(10) ?
    C14 C15 C16 C17 . . . . -0.28(17) ?
    C15 C16 C17 C18 . . . . 1.25(17) ?
    C15 C16 C17 C20 . . . . -177.10(11) ?
    C16 C17 C18 C19 . . . . -1.25(16) ?
    C20 C17 C18 C19 . . . . 177.12(10) ?
    C15 C14 C19 C18 . . . . 0.75(15) ?
    N6 C14 C19 C18 . . . . -177.96(9) ?
    C17 C18 C19 C14 . . . . 0.28(15) ?
loop_
    _geom_hbond_atom_site_label_D
    _geom_hbond_atom_site_label_H
    _geom_hbond_atom_site_label_A
    _geom_hbond_site_symmetry_A
    _geom_hbond_distance_DH
    _geom_hbond_distance_HA
    _geom_hbond_distance_DA
    _geom_hbond_angle_DHA
    _geom_hbond_publ_flag
    C10 H10A O2 . 0.97 2.40 3.1654(14) 136 yes
    N1 H1 O2 3_667 0.86 2.20 3.0218(11) 160 yes
    C18 H18A N2 2_656 0.93 2.62 3.4246(14) 145 yes
    C15 H15A Cg1 2_556 0.93 2.73 3.5537(14) 148 yes
