# Supplementary material for: 3-(p-Tol­yl)-4-{3-[(phenyl­amino)­meth­yl]-7H-[1,2,4]triazolo[3,4-b][1,3,4]thia­diazin-6-yl}sydnone
Source: Acta Crystallogr Sect E Struct Rep Online. 2011 Mar 31;67(Pt 4):o1005–6. doi: 10.1107/S1600536811010786 (PMC3099773; doi:10.1107/S1600536811010786)
Supplement: Supplementary file 2 [file e-67-o1005-Isup2.hkl]

# 
# h,k,l, Fc-squared, Fo-squared, sigma(Fo-squared) and status flag 
# 
data_I
_shelx_title ' mo_bk82_0m             R =  New: P21/c' 
_shelx_refln_list_code          4 
_shelx_F_calc_maximum       97.48 
_exptl_crystal_F_000       872.00 
_reflns_d_resolution_high  0.6596 
 
loop_ 
 _symmetry_equiv_pos_as_xyz 
 'x, y, z' 
 '-x, y+1/2, -z+1/2' 
 '-x, -y, -z' 
 'x, -y-1/2, z-1/2' 
 
_cell_length_a    10.1210 
_cell_length_b    10.5065 
_cell_length_c    19.6370 
_cell_angle_alpha  90.000 
_cell_angle_beta  114.550 
_cell_angle_gamma  90.000 
 
_shelx_F_squared_multiplier     1.000 
 
loop_ 
 _refln_index_h 
 _refln_index_k 
 _refln_index_l 
 _refln_F_squared_calc 
 _refln_F_squared_meas 
 _refln_F_squared_sigma 
 _refln_observed_status 
   3   0   0      608.69      688.04     19.24 o 
   4   0   0     7234.20     7340.18    164.16 o 
   5   0   0     3179.97     3748.59     88.74 o 
   6   0   0     2294.19     2473.63     43.20 o 
   7   0   0      453.86      529.43     13.57 o 
   8   0   0        6.95        7.62      4.21 o 
   9   0   0      271.33      209.50     13.97 o 
  10   0   0        0.02       -2.67      3.58 o 
  11   0   0     1220.51     1205.97     43.60 o 
  12   0   0       52.53       66.04     11.48 o 
  13   0   0      145.59      147.23     17.37 o 
   1   1   0      223.10      274.62      7.82 o 
   2   1   0       73.14       78.20      3.88 o 
   4   1   0     2619.01     2668.98     45.09 o 
   5   1   0       42.46       57.36      3.41 o 
   6   1   0       14.67       21.89      2.45 o 
   7   1   0       16.36       15.49      1.94 o 
   8   1   0        3.43        5.41      2.16 o 
   9   1   0      120.91      145.18      8.36 o 
  10   1   0       43.95       44.43      6.47 o 
  11   1   0      271.14      257.79     12.62 o 
  12   1   0      155.24      148.74     11.55 o 
  13   1   0       40.65       55.28     11.08 o 
   1   2   0     3925.47     4171.04     65.00 o 
   2   2   0       57.96       73.96      7.42 o 
   3   2   0     1344.11     1412.72     24.91 o 
   6   2   0      202.63      206.16      5.60 o 
   7   2   0       90.22       87.85      4.82 o 
   8   2   0        5.11        0.99      1.82 o 
   9   2   0        0.37       -1.86      1.86 o 
  10   2   0       63.11       47.68      6.18 o 
  11   2   0       10.28       11.72      4.27 o 
  12   2   0        0.05       -2.36      3.90 o 
  13   2   0        7.83       15.90     10.38 o 
   1   3   0      664.02      722.29     13.47 o 
   2   3   0     4193.72     4605.78     72.91 o 
   3   3   0      259.38      269.09     16.09 o 
   5   3   0      391.37      381.40     10.53 o 
   6   3   0      459.49      524.01     16.33 o 
   7   3   0      955.29      900.47     17.13 o 
   8   3   0       95.53      127.52      6.47 o 
   9   3   0      651.60      574.17     13.96 o 
  10   3   0        0.15       -0.58      2.30 o 
  11   3   0      120.90       99.62      9.12 o 
  12   3   0        1.47       26.51     15.35 o 
  13   3   0       26.95       22.19      8.77 o 
   0   4   0     1787.68     1838.25     38.84 o 
   1   4   0        0.51       -0.34      0.34 o 
   2   4   0      268.67      238.65      4.76 o 
   3   4   0     2310.17     2504.82     56.26 o 
   4   4   0     2105.57     2173.67     55.45 o 
   5   4   0     1164.75     1282.55     25.29 o 
   6   4   0      153.05      163.45      7.10 o 
   7   4   0     2001.38     1895.49     30.31 o 
   8   4   0      290.13      302.25     11.06 o 
   9   4   0      228.26      244.53      8.89 o 
  10   4   0      238.27      264.36      9.80 o 
  11   4   0      191.50      184.47     11.39 o 
  12   4   0      500.36      452.07     26.96 o 
  13   4   0        2.90        4.81      6.80 o 
   1   5   0        5.48        3.69      0.83 o 
   2   5   0     3155.70     3496.84     35.07 o 
   3   5   0     1290.23     1399.16     16.94 o 
   4   5   0       10.95       17.92      2.81 o 
   5   5   0        2.23        6.13      2.29 o 
   6   5   0       66.58       82.99      5.47 o 
   7   5   0     1594.18     1529.69     48.46 o 
   8   5   0      309.88      286.99      9.24 o 
   9   5   0      270.86      260.01      9.48 o 
  10   5   0        8.58       10.42      4.06 o 
  11   5   0        3.11       -0.96      5.33 o 
  12   5   0      461.50      476.05     28.31 o 
  13   5   0       70.87       65.14     12.86 o 
   0   6   0     1171.37     1145.01     16.67 o 
   1   6   0      411.70      422.90      6.17 o 
   2   6   0      256.74      227.72      5.23 o 
   3   6   0     2494.77     2580.30     24.42 o 
   4   6   0     2774.86     2697.58     74.40 o 
   5   6   0      675.34      673.90     12.57 o 
   6   6   0      106.43       96.74      5.99 o 
   7   6   0      403.04      415.78     13.11 o 
   8   6   0       45.48       41.46      5.73 o 
   9   6   0      780.97      763.68     22.39 o 
  10   6   0        1.12       -0.07      3.44 o 
  11   6   0       61.42       59.29     15.81 o 
  12   6   0       25.17       22.03      5.91 o 
   1   7   0     1274.38     1265.38     14.37 o 
   2   7   0       29.08       18.40      1.22 o 
   3   7   0     1544.03     1499.98     17.06 o 
   4   7   0      566.65      565.92     13.12 o 
   5   7   0      275.86      257.95      8.20 o 
   6   7   0        1.14       -0.53      2.23 o 
   7   7   0      683.07      720.52     29.06 o 
   8   7   0      288.19      295.44     17.18 o 
   9   7   0       98.68       87.48      8.75 o 
  10   7   0       51.62       58.53     10.17 o 
  11   7   0       60.87       61.74      6.87 o 
  12   7   0      153.38      183.78     11.69 o 
   0   8   0      512.85      572.93     15.02 o 
   1   8   0       33.29       30.37      4.24 o 
   2   8   0     1100.30     1042.74     11.42 o 
   3   8   0      373.05      351.75      6.40 o 
   4   8   0      784.49      727.89     12.15 o 
   5   8   0      701.09      583.95     13.11 o 
   6   8   0      103.12       89.49      5.89 o 
   7   8   0        2.40        1.13      2.89 o 
   8   8   0       64.40       43.21      5.28 o 
   9   8   0       66.79       69.09      6.66 o 
  10   8   0      126.53      135.83      9.41 o 
  11   8   0       57.67       57.69     10.25 o 
  12   8   0        1.59        9.20      7.42 o 
   1   9   0       71.02       61.29      3.05 o 
   2   9   0       96.95       91.12      4.15 o 
   3   9   0       31.46       39.84      2.67 o 
   4   9   0       12.52       16.25      2.66 o 
   5   9   0      106.29       83.18      5.65 o 
   6   9   0        4.37        9.94      3.15 o 
   7   9   0        0.22        0.11      2.67 o 
   8   9   0      134.14      132.96      8.79 o 
   9   9   0       38.13       27.63      4.88 o 
  10   9   0       55.84       52.75      6.86 o 
  11   9   0      217.68      215.68     12.55 o 
   0  10   0      167.62      181.82      7.07 o 
   1  10   0      441.81      411.85      7.67 o 
   2  10   0      327.72      317.17      8.36 o 
   3  10   0      688.37      654.48     11.08 o 
   4  10   0        7.90        9.99      2.83 o 
   5  10   0     1166.60     1153.78     21.75 o 
   6  10   0      101.97      114.84      7.33 o 
   7  10   0      313.38      312.23     12.24 o 
   8  10   0      286.20      299.59     11.66 o 
   9  10   0       72.45       72.70      8.91 o 
  10  10   0      232.54      224.43     12.13 o 
   1  11   0       24.26       20.64      2.49 o 
   2  11   0        1.62       -2.12      2.12 o 
   3  11   0       31.88       35.91      3.60 o 
   4  11   0       18.66       14.06      4.00 o 
   5  11   0       17.98       12.56      4.23 o 
   6  11   0       80.77       70.22      6.08 o 
   7  11   0       36.56       28.29      4.83 o 
   8  11   0        6.44        2.32      3.11 o 
   9  11   0      264.02      286.19     12.34 o 
  10  11   0        0.51        6.30      4.28 o 
   0  12   0      213.88      200.79      7.95 o 
   1  12   0       16.71       13.96      3.04 o 
   2  12   0      144.98      143.03      6.09 o 
   3  12   0        2.61        1.58      2.48 o 
   4  12   0       96.70       86.07      8.48 o 
   5  12   0        7.10        3.99      4.15 o 
   6  12   0        6.77        5.53      6.77 o 
   7  12   0       37.23       45.01      8.65 o 
   8  12   0      133.07      124.87     14.38 o 
   9  12   0       97.00      112.75      8.96 o 
   1  13   0      300.02      291.94      9.64 o 
   2  13   0      137.82      141.65      6.44 o 
   3  13   0      313.06      324.28      8.97 o 
   4  13   0       15.73       14.33      4.63 o 
   5  13   0       64.73       55.03      6.63 o 
   6  13   0      100.21       80.58     11.41 o 
   7  13   0        0.02       -5.76      8.84 o 
   8  13   0       58.95       69.83      8.81 o 
   0  14   0        9.29       10.81      5.75 o 
   1  14   0       39.65       45.86      4.40 o 
   2  14   0       21.09       18.62      3.61 o 
   3  14   0       21.09       16.96      7.23 o 
   4  14   0      203.15      213.76     10.96 o 
   5  14   0      203.54      218.40     11.20 o 
   6  14   0      150.31      145.12     13.67 o 
   1  15   0        2.57        2.22      3.84 o 
   2  15   0        1.18       -2.79      2.79 o 
   3  15   0       57.77       65.09      8.68 o 
   4  15   0       18.58       26.66      5.68 o 
 -14   1   1      207.20      202.94     14.99 o 
 -13   1   1       78.80       71.23      8.85 o 
 -12   1   1      273.77      285.93     13.71 o 
 -11   1   1       73.54       67.94      7.59 o 
 -10   1   1      114.47      115.02     15.10 o 
  -9   1   1        7.10        9.99      2.53 o 
  -8   1   1      668.55      658.40     13.97 o 
  -7   1   1        0.13        0.83      1.15 o 
  -6   1   1      984.76      970.81     16.69 o 
  -5   1   1      123.43      136.19      3.67 o 
   1   1   1      671.97      665.65     15.63 o 
   2   1   1        0.22        2.39      0.92 o 
   3   1   1       15.22        5.19      1.70 o 
   4   1   1        0.10       -0.01      1.09 o 
   5   1   1     2282.74     2317.35     33.20 o 
   6   1   1      113.98      115.89      4.63 o 
   7   1   1      577.12      576.80     13.19 o 
   8   1   1       12.47        4.65      2.29 o 
   9   1   1      545.27      532.49     16.84 o 
  10   1   1        5.65        1.77      4.82 o 
  11   1   1      155.07      169.70     12.11 o 
  12   1   1       27.65       22.03      5.57 o 
  13   1   1        2.08        0.03      4.01 o 
 -14   2   1       22.14       32.39      7.01 o 
 -13   2   1        4.71       12.40      5.18 o 
 -12   2   1        1.23       -1.30      3.37 o 
 -11   2   1       58.50       53.80      6.93 o 
 -10   2   1       44.45       46.40      4.74 o 
  -9   2   1       84.10       74.72      5.43 o 
  -8   2   1        3.96        4.87      2.13 o 
  -7   2   1      286.02      274.55      6.37 o 
  -6   2   1      104.24      118.67      3.78 o 
  -5   2   1     4017.78     4019.56     66.01 o 
  -4   2   1       60.25       46.24      3.79 o 
  -3   2   1     1155.62     1333.13     23.40 o 
  -2   2   1     5798.75     6277.51    139.13 o 
  -1   2   1      992.95     1075.34     18.42 o 
   0   2   1     1270.95     1228.65     28.83 o 
   2   2   1     5828.55     6302.82     98.64 o 
   3   2   1      731.54      767.63     15.29 o 
   4   2   1     1169.44     1258.42     23.89 o 
   5   2   1       17.30       16.54      3.43 o 
   6   2   1      584.56      475.22     12.57 o 
   7   2   1      174.96      198.93      7.66 o 
   8   2   1        1.73        3.08      2.09 o 
   9   2   1     2197.81     2006.72     44.08 o 
  10   2   1      498.22      516.03     17.65 o 
  11   2   1      247.73      232.89     15.58 o 
  12   2   1       15.45       15.76      5.24 o 
  13   2   1      587.47      623.16     22.64 o 
 -13   3   1        4.50        0.38      6.18 o 
 -12   3   1      125.06      135.85     11.12 o 
 -11   3   1        5.71        9.75      5.54 o 
 -10   3   1       21.83       26.13      3.84 o 
  -9   3   1       83.10       80.55      5.76 o 
  -8   3   1      216.83      258.10      8.33 o 
  -7   3   1      401.49      393.66     11.78 o 
  -6   3   1       26.35       43.88      2.92 o 
  -5   3   1      553.52      557.82     13.26 o 
  -4   3   1     2053.20     2158.63     37.30 o 
  -3   3   1     3336.67     3772.27     60.82 o 
  -2   3   1     2076.28     2243.36     30.17 o 
  -1   3   1        3.87        5.78      1.57 o 
   0   3   1      661.23      626.89      9.32 o 
   1   3   1        3.52        3.39      1.14 o 
   2   3   1     1383.02     1468.86     25.48 o 
   3   3   1     1135.82     1325.63     24.12 o 
   4   3   1        0.54       -0.97      0.97 o 
   5   3   1       90.11      102.27      7.81 o 
   6   3   1     1578.19     1716.75     46.08 o 
   7   3   1     1789.35     1876.76     29.97 o 
   8   3   1      667.03      618.97     24.05 o 
   9   3   1       65.86       62.69      5.22 o 
  10   3   1        2.41        2.78      3.28 o 
  11   3   1       16.73       19.13      5.00 o 
  12   3   1      367.51      358.34     17.72 o 
  13   3   1       26.45       25.33      6.39 o 
 -13   4   1        0.01        1.57      6.16 o 
 -12   4   1      481.45      467.71     27.18 o 
 -11   4   1        2.03        1.68      2.82 o 
 -10   4   1       21.94       21.65      4.61 o 
  -9   4   1      182.71      181.90      7.58 o 
  -8   4   1        0.27        1.50      1.86 o 
  -7   4   1      123.05      120.21      5.63 o 
  -6   4   1        0.84       -0.20      1.56 o 
  -5   4   1       11.06       22.05      7.60 o 
  -4   4   1       54.29       75.44     11.67 o 
  -3   4   1     6750.50     7428.26    116.64 o 
  -2   4   1     1185.85     1359.72     23.46 o 
  -1   4   1     8270.06     8749.99    192.46 o 
   0   4   1       43.63       59.28      2.36 o 
   1   4   1      378.78      467.82      7.38 o 
   2   4   1      575.12      643.60     10.08 o 
   3   4   1      234.84      184.22     17.22 o 
   4   4   1      418.88      366.67     22.22 o 
   5   4   1        3.23        3.84      1.84 o 
   6   4   1     2239.14     2435.88     44.67 o 
   7   4   1       16.46       34.35      8.51 o 
   8   4   1        6.93        6.39      2.26 o 
   9   4   1      272.87      295.14      9.92 o 
  10   4   1      310.02      317.28     10.89 o 
  11   4   1        0.50        2.40      3.58 o 
  12   4   1       39.01       39.11      9.92 o 
  13   4   1        1.23        3.51      6.53 o 
 -13   5   1       73.91       69.62     13.48 o 
 -12   5   1      147.15      139.89     17.28 o 
 -11   5   1       80.32       72.09      8.23 o 
 -10   5   1     1281.49     1289.89     31.89 o 
  -9   5   1       16.59        7.38      5.19 o 
  -8   5   1      980.42      921.40     18.52 o 
  -7   5   1       17.73       21.40      3.02 o 
  -6   5   1      187.91      146.68      9.12 o 
  -5   5   1       27.72       32.20      3.34 o 
  -4   5   1     1001.19     1006.30     15.73 o 
  -3   5   1     1012.91     1060.77     22.28 o 
  -2   5   1     1522.04     1599.17     17.17 o 
  -1   5   1      503.97      607.16      7.45 o 
   0   5   1     1412.56     1488.10     17.71 o 
   1   5   1      468.63      478.19      5.99 o 
   2   5   1     5988.30     6493.09     70.17 o 
   3   5   1     2359.09     2540.51     33.21 o 
   4   5   1      625.27      656.11     11.79 o 
   5   5   1     1546.11     1513.86     23.02 o 
   6   5   1      104.46      120.74     10.62 o 
   7   5   1      754.33      680.23     17.97 o 
   8   5   1      183.11      163.50      7.30 o 
   9   5   1      457.84      425.85     18.41 o 
  10   5   1       10.09       13.90      4.53 o 
  11   5   1      439.93      477.72     29.85 o 
  12   5   1      276.23      293.31     22.00 o 
 -12   6   1        0.07        3.11      3.52 o 
 -11   6   1      311.14      315.05     40.47 o 
 -10   6   1        0.85       -1.16      3.33 o 
  -9   6   1        7.37        7.98      3.83 o 
  -8   6   1       87.88      100.23     19.45 o 
  -7   6   1       74.08      107.34     10.32 o 
  -6   6   1      107.35       82.09     12.73 o 
  -5   6   1       84.94       87.46      3.79 o 
  -4   6   1      366.29      427.12      7.88 o 
  -3   6   1      142.50      152.46      3.64 o 
  -2   6   1     1275.96     1471.07     14.79 o 
  -1   6   1       28.90       27.92      2.83 o 
   0   6   1      456.64      566.17      7.43 o 
   1   6   1     4457.07     4884.40     47.58 o 
   2   6   1      315.51      289.36      6.37 o 
   3   6   1       24.99       22.81      2.01 o 
   4   6   1        1.62        4.69      1.73 o 
   5   6   1       39.84       37.78      3.50 o 
   6   6   1      242.68      251.71     14.94 o 
   7   6   1      112.07      128.89      7.68 o 
   8   6   1       26.09       24.84      4.92 o 
   9   6   1      109.51      120.09      9.73 o 
  10   6   1        4.18        3.20      3.92 o 
  11   6   1       17.03       13.26      5.15 o 
  12   6   1      140.66      119.44     16.33 o 
 -12   7   1        0.01       -2.27      3.46 o 
 -11   7   1        2.13        1.88      3.51 o 
 -10   7   1      120.12      131.26      8.98 o 
  -9   7   1      236.23      249.77     15.81 o 
  -8   7   1      306.21      288.12     10.47 o 
  -7   7   1        7.33       14.91      4.41 o 
  -6   7   1      238.81      282.83     11.41 o 
  -5   7   1      516.15      548.09     12.04 o 
  -4   7   1      328.22      311.74      8.37 o 
  -3   7   1       90.43       87.92      3.15 o 
  -2   7   1        0.49        1.27      0.88 o 
  -1   7   1        7.75        6.87      2.28 o 
   0   7   1       75.10       89.64      2.96 o 
   1   7   1      486.62      477.11      7.20 o 
   2   7   1        2.32       -0.31      0.81 o 
   3   7   1      122.13      141.34      3.33 o 
   4   7   1        0.71        2.21      1.32 o 
   5   7   1       67.30       71.42      5.90 o 
   6   7   1     1094.01     1055.87     23.11 o 
   7   7   1       77.08       64.81      9.83 o 
   8   7   1        1.79        1.63      3.14 o 
   9   7   1      113.98      111.95     12.61 o 
  10   7   1        0.09        3.09      3.80 o 
  11   7   1       92.24      110.36     11.52 o 
  12   7   1       83.46       88.94     10.14 o 
 -12   8   1       14.29       17.53      5.00 o 
 -11   8   1      158.14      162.22     10.84 o 
 -10   8   1      245.92      260.62     11.39 o 
  -9   8   1      386.47      375.85     12.90 o 
  -8   8   1      472.27      520.93     14.89 o 
  -7   8   1       38.26       35.93      7.55 o 
  -6   8   1        0.02       -0.36      2.40 o 
  -5   8   1      207.43      214.56     12.09 o 
  -4   8   1      108.79      156.13      5.14 o 
  -3   8   1       25.19       21.02      2.11 o 
  -2   8   1      182.44      154.28      5.80 o 
  -1   8   1      121.69      108.67      4.97 o 
   0   8   1      131.30      115.99      3.11 o 
   1   8   1      197.38      196.45      5.69 o 
   2   8   1     1057.75     1051.27     11.37 o 
   3   8   1      638.97      659.07      9.49 o 
   4   8   1     2205.78     2238.65     28.41 o 
   5   8   1        5.08        8.00      2.68 o 
   6   8   1     1561.55     1483.23     25.53 o 
   7   8   1      114.83      130.55      9.77 o 
   8   8   1      920.24      962.27     29.69 o 
   9   8   1      173.43      166.43      9.96 o 
  10   8   1      142.36      139.92      9.67 o 
  11   8   1       25.06       28.05      5.51 o 
 -11   9   1       85.89       90.27      8.54 o 
 -10   9   1      185.90      195.02     14.72 o 
  -9   9   1       10.02        8.93      3.69 o 
  -8   9   1       21.81       29.56      4.77 o 
  -7   9   1       83.96       76.95      6.05 o 
  -6   9   1        3.26       -1.81      2.29 o 
  -5   9   1       81.55       56.69      4.78 o 
  -4   9   1      957.36      906.36     14.52 o 
  -3   9   1       49.78       60.84      3.48 o 
  -2   9   1      631.91      641.07     10.62 o 
  -1   9   1      114.90       99.96      5.57 o 
   0   9   1     1832.23     1826.86     20.26 o 
   1   9   1      173.65      144.27      3.98 o 
   2   9   1     1164.07     1201.74     15.00 o 
   3   9   1       61.03       49.40      2.95 o 
   4   9   1     1260.62     1190.18     17.74 o 
   5   9   1      307.43      271.87      8.89 o 
   6   9   1       58.34       68.64      6.01 o 
   7   9   1      131.63      144.05      8.18 o 
   8   9   1        1.83        3.77      3.97 o 
   9   9   1       37.20       39.54      5.68 o 
  10   9   1      385.93      400.44     22.62 o 
  11   9   1       34.27       29.59      5.64 o 
 -11  10   1       16.07       23.88      5.67 o 
 -10  10   1       61.78       74.97      7.80 o 
  -9  10   1       28.63       31.01      7.59 o 
  -8  10   1      106.51      105.55      8.10 o 
  -7  10   1       24.29       31.45      4.62 o 
  -6  10   1       63.67       62.19      9.89 o 
  -5  10   1      343.14      355.55     10.70 o 
  -4  10   1       82.50       62.22      6.68 o 
  -3  10   1      165.12      167.67      6.71 o 
  -2  10   1      159.88      135.67      4.76 o 
  -1  10   1       13.05        9.05      1.94 o 
   0  10   1       68.16       68.18      3.49 o 
   1  10   1      257.02      248.46      5.81 o 
   2  10   1       65.31       75.14      4.54 o 
   3  10   1       27.54       22.74      2.42 o 
   4  10   1       14.58       12.27      3.15 o 
   5  10   1       47.74       36.36      4.61 o 
   6  10   1      202.03      187.91      8.31 o 
   7  10   1      184.67      183.42      8.85 o 
   8  10   1      187.96      198.51      8.52 o 
   9  10   1       72.54       69.53      7.13 o 
  10  10   1      151.73      156.05     10.68 o 
 -10  11   1        1.16        7.52      4.52 o 
  -9  11   1        0.81       -3.30      3.30 o 
  -8  11   1       64.53       59.77      5.54 o 
  -7  11   1       32.81       29.16      4.27 o 
  -6  11   1      552.31      528.39     14.06 o 
  -5  11   1      126.03      118.33      7.29 o 
  -4  11   1      408.78      411.91     12.91 o 
  -3  11   1      137.96      137.81      5.81 o 
  -2  11   1     1586.06     1640.77     25.00 o 
  -1  11   1      395.50      382.25      7.57 o 
   0  11   1       28.84       32.24      3.57 o 
   1  11   1     1408.84     1376.86     18.27 o 
   2  11   1     2505.62     2378.14     34.72 o 
   3  11   1       11.95       11.76      3.30 o 
   4  11   1      123.52      122.20      7.99 o 
   5  11   1      326.17      311.68     17.76 o 
   6  11   1        0.67        1.50      3.09 o 
   7  11   1      395.64      419.63     13.03 o 
   8  11   1      383.27      409.41     11.89 o 
   9  11   1       19.62       25.00      5.92 o 
  -9  12   1       37.52       45.87      5.64 o 
  -8  12   1      211.65      218.14      9.50 o 
  -7  12   1      333.33      315.56     20.92 o 
  -6  12   1        5.91        0.86      6.38 o 
  -5  12   1      102.92       96.90      7.67 o 
  -4  12   1       62.99       48.90      8.17 o 
  -3  12   1        0.76       -2.29      2.29 o 
  -2  12   1       63.97       73.23      4.91 o 
  -1  12   1      315.78      308.92      8.59 o 
   0  12   1       14.19       15.77      2.40 o 
   1  12   1      261.88      253.36     10.15 o 
   2  12   1       39.01       37.18      5.06 o 
   3  12   1       71.73       64.24      4.54 o 
   4  12   1       34.53       33.26      5.13 o 
   5  12   1        0.01       -3.81      3.81 o 
   6  12   1       14.99       13.19      7.49 o 
   7  12   1        8.30        8.68      7.67 o 
   8  12   1      265.62      275.22     21.79 o 
  -8  13   1        0.43       -2.86      4.53 o 
  -7  13   1      127.46      140.69     11.40 o 
  -6  13   1      102.69      112.76     10.00 o 
  -5  13   1       71.52       89.03     14.75 o 
  -4  13   1       20.60       14.02      4.94 o 
  -3  13   1       87.78       81.59      5.16 o 
  -2  13   1       28.95       22.57      3.61 o 
  -1  13   1        4.09        1.42      2.70 o 
   0  13   1        4.63        4.03      2.14 o 
   1  13   1        7.87        2.73      4.79 o 
   2  13   1       13.05        9.12      3.07 o 
   3  13   1       40.34       33.29      4.35 o 
   4  13   1        4.19        4.10      4.15 o 
   5  13   1      131.83      127.42      9.19 o 
   6  13   1       15.77       14.83      7.81 o 
   7  13   1      102.31      100.68     13.12 o 
  -6  14   1        6.34       10.21      4.34 o 
  -5  14   1       34.48       42.02     10.80 o 
  -4  14   1       13.78       11.02      4.58 o 
  -3  14   1        1.34       -1.17      3.64 o 
  -2  14   1      208.61      208.26      7.57 o 
  -1  14   1      410.29      428.32     10.75 o 
   0  14   1        4.71        6.91      3.82 o 
   1  14   1       83.58       79.94      9.12 o 
   2  14   1      180.62      169.75      8.75 o 
   3  14   1       94.65       95.52     19.69 o 
   4  14   1      390.08      384.26     14.89 o 
   5  14   1      344.10      354.71     21.83 o 
   6  14   1        5.64        1.58      4.67 o 
  -4  15   1        1.26        1.61      4.19 o 
  -3  15   1        0.09        0.28      3.94 o 
  -2  15   1      223.05      206.19      8.71 o 
  -1  15   1        6.08        3.59      7.98 o 
   0  15   1       35.35       26.43      6.81 o 
   1  15   1      255.85      274.25     11.13 o 
   2  15   1      233.81      241.51     12.51 o 
   3  15   1      419.07      416.66     14.34 o 
   4  15   1      188.37      213.64     17.13 o 
 -14   0   2        1.99       -3.26      5.31 o 
 -13   0   2       88.13       84.63     13.10 o 
 -12   0   2      475.08      520.26     26.71 o 
 -11   0   2     1536.33     1446.00     48.05 o 
 -10   0   2        0.50        0.81      3.57 o 
  -9   0   2       93.88       80.16      8.57 o 
  -8   0   2     1101.35     1067.01     27.83 o 
  -7   0   2       78.97       84.29      5.21 o 
  -6   0   2      780.72      762.19     16.58 o 
  -5   0   2     2193.19     2128.66     52.95 o 
  -3   0   2     1909.92     2046.72     48.14 o 
  -2   0   2     2314.05     2587.37     58.26 o 
   4   0   2     1465.03     1596.15     41.52 o 
   5   0   2     2238.91     2361.25     59.77 o 
   6   0   2      200.74      193.84      7.09 o 
   7   0   2       73.56       63.36      5.04 o 
   8   0   2     2153.44     1947.55     56.04 o 
   9   0   2      798.50      737.37     29.62 o 
  10   0   2      839.63      804.35     32.89 o 
  11   0   2        3.29        4.27      5.30 o 
  12   0   2      254.60      278.78     20.58 o 
  13   0   2       47.13       64.63     12.48 o 
 -14   1   2        4.82       11.07      5.33 o 
 -13   1   2       56.90       69.23      8.62 o 
 -12   1   2       54.92       53.39     13.81 o 
 -11   1   2       18.06       13.18      4.21 o 
 -10   1   2        8.98        8.87      3.52 o 
  -9   1   2      618.12      584.91     14.41 o 
  -8   1   2      483.70      489.24      9.66 o 
  -7   1   2      218.31      251.94      7.77 o 
  -6   1   2      287.36      308.56      6.42 o 
  -5   1   2       21.34       17.62      1.64 o 
  -4   1   2      735.31      747.81     15.13 o 
  -3   1   2     2490.24     2775.22     45.12 o 
   0   1   2      690.10      758.86     18.60 o 
   1   1   2      907.08      998.77     17.27 o 
   2   1   2     1275.46     1378.30     24.00 o 
   3   1   2       54.40       19.21      3.02 o 
   4   1   2      393.62      524.08     17.59 o 
   5   1   2      847.08      899.87     23.52 o 
   6   1   2        2.76        5.08      1.31 o 
   7   1   2      328.10      334.13     16.06 o 
   8   1   2       15.62        9.50      2.43 o 
   9   1   2       77.88       68.12     18.27 o 
  10   1   2       14.97        7.60      3.84 o 
  11   1   2       69.62       88.97      9.00 o 
  12   1   2       34.50       44.29      7.07 o 
  13   1   2      102.47      128.57     16.82 o 
 -14   2   2       23.16       19.48      8.60 o 
 -13   2   2       23.01       20.24      5.71 o 
 -12   2   2       28.80       29.39      5.96 o 
 -11   2   2      151.52      137.25     14.99 o 
 -10   2   2      218.64      215.84      8.31 o 
  -9   2   2     1174.58     1146.60     21.45 o 
  -8   2   2      579.31      542.77     12.46 o 
  -7   2   2       54.67       65.01      3.38 o 
  -6   2   2      908.42      996.84     17.58 o 
  -5   2   2      156.06      189.17      4.46 o 
  -4   2   2      257.29      265.96     32.14 o 
  -3   2   2     4227.04     4432.35     70.38 o 
  -1   2   2       93.20       95.24      3.34 o 
   1   2   2      208.35      256.24     18.64 o 
   2   2   2      309.38      392.25      9.21 o 
   3   2   2      370.55      438.99     14.91 o 
   4   2   2       40.63       36.91      3.94 o 
   5   2   2       42.29       92.81      5.51 o 
   7   2   2      212.17      206.91      7.02 o 
   8   2   2       58.80       80.94      5.45 o 
   9   2   2        6.58        8.63      3.44 o 
  10   2   2       45.18       50.37      6.57 o 
  11   2   2       62.31       52.70      9.09 o 
  12   2   2      106.39      107.91     16.00 o 
  13   2   2      141.01      135.98     22.53 o 
 -14   3   2       26.67       15.01      7.95 o 
 -13   3   2       99.09      102.54     14.85 o 
 -12   3   2       26.43       22.43      5.24 o 
 -11   3   2       71.58       78.36      6.47 o 
 -10   3   2      105.50      108.42      6.92 o 
  -9   3   2      637.86      647.17     14.86 o 
  -8   3   2      181.92      173.16      8.58 o 
  -7   3   2      734.38      675.65     16.47 o 
  -6   3   2      296.13      159.04      7.30 o 
  -5   3   2     1116.63     1271.28     16.97 o 
  -4   3   2      278.11      349.21     14.11 o 
  -3   3   2      141.27      167.48      5.35 o 
  -2   3   2      433.93      448.78     13.41 o 
   0   3   2     3733.19     4066.71     63.94 o 
   1   3   2     4269.62     4509.82     71.28 o 
   2   3   2      304.22      382.35      8.94 o 
   4   3   2     1549.87     1617.44     30.05 o 
   5   3   2      186.51      196.35      7.45 o 
   6   3   2     2933.14     2812.72     61.28 o 
   7   3   2        0.79       -1.52      1.52 o 
   8   3   2       85.08       96.13      6.02 o 
   9   3   2     1426.99     1438.37     26.30 o 
  10   3   2      302.61      303.55     13.34 o 
  11   3   2      150.45      129.47     16.68 o 
  12   3   2       93.59       98.61     10.04 o 
  13   3   2       11.76        4.42      4.85 o 
 -13   4   2       49.87       40.62     10.49 o 
 -12   4   2      528.04      540.12     28.95 o 
 -11   4   2      788.34      770.75     22.98 o 
 -10   4   2      114.69      117.07      7.36 o 
  -9   4   2      153.56      168.19     14.61 o 
  -8   4   2      326.57      293.06     13.67 o 
  -7   4   2      359.95      349.71      9.33 o 
  -6   4   2      129.94      128.57      5.40 o 
  -4   4   2      658.10      670.13     11.83 o 
  -3   4   2       23.62       71.19      6.95 o 
  -2   4   2       85.45       51.48      2.97 o 
   0   4   2     2368.05     2604.58     26.00 o 
   1   4   2        5.94        4.49      1.03 o 
   2   4   2      127.32      129.04      3.41 o 
   3   4   2     1539.94     1443.48     32.61 o 
   4   4   2      356.95      372.94     22.09 o 
   5   4   2      503.55      505.37     13.39 o 
   6   4   2        0.09        2.12      4.82 o 
   7   4   2      425.66      439.69     13.85 o 
   8   4   2       32.95       25.82      3.55 o 
   9   4   2      440.02      457.32     12.78 o 
  10   4   2       15.99       12.83      3.41 o 
  11   4   2       26.51       33.33     10.08 o 
  12   4   2       51.63       40.70     10.33 o 
 -13   5   2      114.49      111.79     11.55 o 
 -12   5   2       12.04       19.09      5.48 o 
 -11   5   2        5.95        5.24      3.94 o 
 -10   5   2       43.57       38.87      8.83 o 
  -9   5   2        5.91        3.55      3.10 o 
  -8   5   2       47.96       58.78      4.77 o 
  -7   5   2       34.87       26.36      3.13 o 
  -6   5   2        6.17        3.14      2.63 o 
  -5   5   2       53.88       59.80      5.28 o 
  -4   5   2     1437.03     1520.75     22.97 o 
  -3   5   2      349.18      379.60      6.46 o 
  -2   5   2      210.39      269.36      6.58 o 
  -1   5   2       67.30       52.03      2.10 o 
   0   5   2     1623.67     1867.55     19.47 o 
   1   5   2     5186.43     5824.54     51.44 o 
   2   5   2      649.13      718.74      9.80 o 
   3   5   2      459.75      543.48      8.12 o 
   4   5   2     1212.39     1374.59     21.00 o 
   5   5   2      739.22      746.82     13.64 o 
   6   5   2      188.95      179.59      7.99 o 
   7   5   2      685.60      658.59     17.84 o 
   8   5   2        6.10        4.65      2.40 o 
   9   5   2       77.84       72.34      7.81 o 
  10   5   2       11.29        9.29      3.35 o 
  11   5   2        1.10       -0.09      5.44 o 
  12   5   2        2.35        8.73      6.70 o 
 -13   6   2       87.66      117.73     11.91 o 
 -12   6   2      449.92      458.52     15.51 o 
 -11   6   2      176.26      157.13      9.87 o 
 -10   6   2      682.98      759.83     19.12 o 
  -9   6   2       25.73       29.14      5.51 o 
  -8   6   2     2059.51     2078.20     35.32 o 
  -7   6   2      155.06      164.90     13.06 o 
  -6   6   2      633.48      645.32     17.70 o 
  -5   6   2      207.15      191.71      7.45 o 
  -4   6   2      768.27      763.29     11.48 o 
  -3   6   2        0.13       -0.50      0.88 o 
  -2   6   2     1930.83     2127.20     20.38 o 
  -1   6   2     1765.65     1846.52     19.43 o 
   0   6   2      135.27      146.02      2.90 o 
   1   6   2     1326.50     1375.27     16.77 o 
   2   6   2     1106.15     1177.44     11.26 o 
   3   6   2      883.77      912.83     11.09 o 
   4   6   2      257.07      249.85      9.13 o 
   5   6   2     2254.66     2176.64     32.00 o 
   6   6   2        5.76        6.48      2.59 o 
   7   6   2     2074.54     2009.82     40.09 o 
   8   6   2      414.11      388.91     15.08 o 
   9   6   2      686.68      652.71     20.67 o 
  10   6   2        4.27        3.36      3.84 o 
  11   6   2      235.16      230.06     28.60 o 
  12   6   2       49.59       54.60     12.37 o 
 -12   7   2       32.62       22.17      5.13 o 
 -11   7   2       97.44       94.97      8.13 o 
 -10   7   2       55.90       47.57      5.75 o 
  -9   7   2      137.63      119.59      8.14 o 
  -8   7   2       78.05       80.20      6.35 o 
  -7   7   2        0.63       -0.37      2.65 o 
  -6   7   2      631.82      568.98     16.84 o 
  -5   7   2      310.00      285.57      9.14 o 
  -4   7   2      601.18      578.40     12.02 o 
  -3   7   2      154.51      137.14      3.68 o 
  -2   7   2     2466.74     2550.54     25.89 o 
  -1   7   2       59.10       50.48      2.26 o 
   0   7   2      913.80      954.32     10.50 o 
   1   7   2      350.14      387.97      5.58 o 
   2   7   2      292.92      310.11      4.39 o 
   3   7   2      219.43      254.14      5.13 o 
   4   7   2      171.21      169.66      5.25 o 
   5   7   2        1.33        1.24      1.82 o 
   6   7   2        0.17        2.62      3.03 o 
   7   7   2        5.13        0.78      3.78 o 
   8   7   2      162.95      149.66     15.40 o 
   9   7   2      300.22      302.15     13.95 o 
  10   7   2        1.66        5.34      4.12 o 
  11   7   2      768.72      830.47     56.88 o 
 -12   8   2        0.20       -0.42      3.52 o 
 -11   8   2      126.70      119.02      9.21 o 
 -10   8   2       59.40       52.79      6.31 o 
  -9   8   2        7.07       12.75      3.81 o 
  -8   8   2      126.26      111.31      9.18 o 
  -7   8   2       61.16       53.93      5.35 o 
  -6   8   2      481.92      474.47     12.36 o 
  -5   8   2       27.04       23.94      3.56 o 
  -4   8   2        0.01       -1.62      1.62 o 
  -3   8   2      118.88      131.39      3.94 o 
  -2   8   2      172.62      155.77      6.00 o 
  -1   8   2        5.79        1.03      0.95 o 
   0   8   2      156.14      179.67      4.20 o 
   1   8   2      309.21      339.72      5.88 o 
   2   8   2      806.98      773.69      8.52 o 
   3   8   2      752.93      838.06     10.28 o 
   4   8   2        7.81        3.70      1.93 o 
   5   8   2      223.83      258.14      8.44 o 
   6   8   2        5.03        0.45      3.01 o 
   7   8   2      202.74      184.24     14.57 o 
   8   8   2        2.27       -3.66      4.57 o 
   9   8   2       16.16       18.08      5.29 o 
  10   8   2        1.80        0.05      3.96 o 
  11   8   2       28.23       27.05      5.59 o 
 -11   9   2      206.14      214.15     12.51 o 
 -10   9   2       15.24        7.79      3.93 o 
  -9   9   2      159.15      170.57     10.30 o 
  -8   9   2       90.51       87.36      7.17 o 
  -7   9   2        0.75        1.22      2.74 o 
  -6   9   2      601.51      634.44     16.61 o 
  -5   9   2        4.58        9.99      4.07 o 
  -4   9   2     2342.46     2164.08     33.99 o 
  -3   9   2     1519.69     1562.59     22.71 o 
  -2   9   2      612.77      639.39     10.62 o 
  -1   9   2       23.10       18.23      2.05 o 
   0   9   2      676.49      693.97     11.99 o 
   1   9   2     1282.89     1182.64     15.74 o 
   2   9   2       10.42       16.27      2.01 o 
   3   9   2       70.94       56.08      3.04 o 
   4   9   2        1.59        1.02      1.88 o 
   5   9   2       14.54        9.78      3.03 o 
   6   9   2      251.07      229.30      8.79 o 
   7   9   2      129.14      120.57      7.52 o 
   8   9   2      524.88      603.47     20.24 o 
   9   9   2      277.52      261.95     18.78 o 
  10   9   2       20.92       17.34      4.71 o 
  11   9   2       21.69       13.16      5.18 o 
 -11  10   2      405.40      457.94     21.23 o 
 -10  10   2      352.57      383.00     17.55 o 
  -9  10   2        9.11       10.23      4.09 o 
  -8  10   2      638.12      635.92     21.53 o 
  -7  10   2      547.21      526.15     12.42 o 
  -6  10   2     1989.45     1965.96     32.60 o 
  -5  10   2      348.57      316.63     12.55 o 
  -4  10   2      678.29      662.08     18.18 o 
  -3  10   2       26.59       17.90      2.78 o 
  -2  10   2        0.10        0.13      1.78 o 
  -1  10   2      380.83      362.08      7.12 o 
   0  10   2        6.65        0.52      1.65 o 
   1  10   2      816.76      794.78     11.92 o 
   2  10   2      867.91      761.51     13.94 o 
   3  10   2     1266.65     1314.08     20.57 o 
   4  10   2      423.31      426.65      9.47 o 
   5  10   2      956.50      924.51     27.19 o 
   6  10   2        1.02       -1.46      2.81 o 
   7  10   2      326.61      364.57     11.81 o 
   8  10   2       13.27        9.25      4.98 o 
   9  10   2      199.56      207.56     11.76 o 
  10  10   2       25.74       31.24      5.74 o 
 -10  11   2      121.04      118.66      9.69 o 
  -9  11   2       15.79       25.58      5.17 o 
  -8  11   2       14.26       12.64      4.19 o 
  -7  11   2       28.76       25.41      3.92 o 
  -6  11   2       38.40       34.89      4.90 o 
  -5  11   2       94.61      109.27      9.01 o 
  -4  11   2        4.40        6.11      2.88 o 
  -3  11   2       31.29       25.99      3.31 o 
  -2  11   2      188.01      177.45      9.73 o 
  -1  11   2      410.58      376.14      7.48 o 
   0  11   2       88.24       79.34      3.93 o 
   1  11   2       12.59       17.81      2.10 o 
   2  11   2      415.47      397.57      9.74 o 
   3  11   2        2.62        1.28      2.30 o 
   4  11   2       14.31       13.79      7.83 o 
   5  11   2       20.81       20.69      4.58 o 
   6  11   2       40.20       52.11      9.58 o 
   7  11   2        8.07        6.17      5.60 o 
   8  11   2       82.78       98.63      7.76 o 
   9  11   2        4.28       15.63      5.03 o 
  -9  12   2       96.48      116.04      7.79 o 
  -8  12   2        4.03        4.81      3.46 o 
  -7  12   2        5.84        2.73      4.81 o 
  -6  12   2        3.43        2.35      3.93 o 
  -5  12   2        6.09        9.39      4.10 o 
  -4  12   2       95.35       77.44      6.94 o 
  -3  12   2       58.39       80.07      6.07 o 
  -2  12   2       60.01       54.90      4.38 o 
  -1  12   2      134.20      137.58      5.93 o 
   0  12   2      236.67      248.06      6.26 o 
   1  12   2      273.63      246.15      7.76 o 
   2  12   2      203.28      216.27      7.33 o 
   3  12   2       40.15       43.10      4.64 o 
   4  12   2       13.73       15.78      8.00 o 
   5  12   2       50.91       53.84      6.34 o 
   6  12   2       16.14       11.25      7.20 o 
   7  12   2        1.60       -1.18      6.64 o 
   8  12   2        7.41       13.53      5.81 o 
  -8  13   2       92.54      108.31     10.36 o 
  -7  13   2      359.20      358.58     15.52 o 
  -6  13   2      277.88      288.98     13.74 o 
  -5  13   2       37.14       42.29      5.99 o 
  -4  13   2     1261.80     1278.32     28.11 o 
  -3  13   2      218.57      214.11      7.33 o 
  -2  13   2      316.00      334.28      9.24 o 
  -1  13   2      114.22      136.68      6.77 o 
   0  13   2      162.06      142.91      4.96 o 
   1  13   2       83.62       88.12      5.39 o 
   2  13   2      296.60      306.56      8.99 o 
   3  13   2      243.95      242.72     10.51 o 
   4  13   2      221.04      217.50     10.45 o 
   5  13   2        3.43        1.47      4.20 o 
   6  13   2      138.73      144.50     10.08 o 
   7  13   2      276.51      291.50     18.82 o 
  -7  14   2      221.32      257.53     21.33 o 
  -6  14   2      321.38      347.92     12.02 o 
  -5  14   2       52.32       49.61      5.60 o 
  -4  14   2       26.00       28.70      5.59 o 
  -3  14   2       52.15       52.45      6.33 o 
  -2  14   2       22.60       19.32      3.59 o 
  -1  14   2       33.18       28.13      4.54 o 
   0  14   2      236.76      256.96     10.47 o 
   1  14   2        1.97        3.03      2.87 o 
   2  14   2      172.99      200.01     16.22 o 
   3  14   2       62.48       63.74     11.36 o 
   4  14   2       64.42       83.95      7.87 o 
   5  14   2       54.58       73.79      7.75 o 
   6  14   2      171.56      164.80     10.97 o 
  -5  15   2       42.60       51.68     11.95 o 
  -4  15   2      332.60      351.65     11.79 o 
  -3  15   2        2.37        8.29      3.77 o 
  -2  15   2       12.21        6.78      3.21 o 
  -1  15   2        0.88       -3.55      4.07 o 
   0  15   2        8.07        6.03      4.05 o 
   1  15   2       29.34       30.03      5.14 o 
   2  15   2       19.66       20.80      5.22 o 
   3  15   2       79.03       75.69      7.34 o 
   4  15   2       58.52       41.93      6.41 o 
 -14   1   3      154.31      155.88     13.01 o 
 -13   1   3       17.53       15.39      5.39 o 
 -12   1   3      204.49      223.94     11.91 o 
 -11   1   3       34.26       32.61      5.53 o 
 -10   1   3        6.33        4.19      4.31 o 
  -9   1   3      467.80      486.00     12.05 o 
  -8   1   3     1319.94     1341.10     19.49 o 
  -7   1   3        5.66        6.48      1.60 o 
  -6   1   3      210.65      201.10      4.98 o 
  -5   1   3     1033.68     1088.79     17.28 o 
  -4   1   3       85.85       76.90      4.96 o 
  -3   1   3     5270.67     5550.03     71.19 o 
  -2   1   3     4144.35     4337.88     55.58 o 
  -1   1   3     1654.20      973.94     24.03 o 
   1   1   3      229.97      237.74      7.61 o 
   2   1   3      620.62      630.35     12.88 o 
   3   1   3     1915.99     2045.63     51.87 o 
   5   1   3        5.19        2.17      1.54 o 
   6   1   3      143.60      128.00     11.10 o 
   7   1   3     1160.76     1112.59     19.91 o 
   8   1   3       57.66       65.75      6.52 o 
   9   1   3      130.62      124.09      9.36 o 
  10   1   3        0.30       -2.28      2.93 o 
  11   1   3      243.24      239.60     12.76 o 
  12   1   3        0.53       -1.57      4.02 o 
  13   1   3       20.49       27.86      6.65 o 
 -14   2   3       25.42       12.35      7.62 o 
 -13   2   3       64.30       62.13      8.55 o 
 -12   2   3        0.02       -1.03      3.50 o 
 -11   2   3      134.05      132.05      7.92 o 
 -10   2   3      191.57      185.42      7.73 o 
  -9   2   3      288.52      280.87      9.02 o 
  -8   2   3       12.43        9.51      1.90 o 
  -7   2   3        0.16        0.01      1.17 o 
  -6   2   3     1784.79     1766.71     22.90 o 
  -5   2   3     1736.00      963.83     38.20 o 
  -4   2   3      684.31      642.40     15.58 o 
  -1   2   3      303.04      306.12     10.18 o 
   0   2   3     1980.52     2042.48     33.25 o 
   1   2   3     5827.62     6294.70     98.49 o 
   2   2   3     9248.95     9135.22    173.45 o 
   3   2   3      283.99      299.35      8.90 o 
   4   2   3      850.11      857.90     19.30 o 
   5   2   3      274.54      219.83      8.14 o 
   7   2   3       32.51       41.49      3.81 o 
   8   2   3      164.00      127.88      6.26 o 
   9   2   3     1159.27     1086.88     27.39 o 
  10   2   3      580.63      571.25     19.13 o 
  11   2   3      311.52      331.38     14.99 o 
  12   2   3      115.95      138.69     17.05 o 
  13   2   3      353.86      382.47     17.73 o 
 -14   3   3       46.08       36.02     10.18 o 
 -13   3   3       21.46       16.87      8.21 o 
 -12   3   3       34.33       32.40      6.04 o 
 -11   3   3        7.75       15.27      3.53 o 
 -10   3   3      106.78       97.70      6.58 o 
  -9   3   3       21.81       31.98      3.83 o 
  -8   3   3       64.58       68.30      4.84 o 
  -7   3   3       43.42       47.88      3.36 o 
  -6   3   3        2.70        3.44      1.60 o 
  -5   3   3     2350.58     1704.28    114.43 o 
  -4   3   3     4811.18     5231.94     53.01 o 
  -3   3   3       20.13       16.49      3.76 o 
  -2   3   3     1333.00     1368.20     43.98 o 
  -1   3   3      864.21      998.93     26.15 o 
   0   3   3     2371.01     2612.99     42.22 o 
   1   3   3      132.25      170.32      5.17 o 
   2   3   3       73.53       39.20      2.65 o 
   3   3   3      100.98      120.32      5.16 o 
   4   3   3      202.29      213.43      9.79 o 
   5   3   3       15.62       21.58      3.24 o 
   6   3   3      360.90      367.79     11.87 o 
   7   3   3      515.70      499.82     15.07 o 
   8   3   3        5.92        8.86      2.58 o 
   9   3   3      246.92      206.19      8.60 o 
  10   3   3      443.69      424.78     18.41 o 
  11   3   3      228.13      218.27     12.25 o 
  12   3   3       21.81       26.93      8.52 o 
 -13   4   3       55.90       71.96     13.41 o 
 -12   4   3      151.99      150.58     18.44 o 
 -11   4   3        6.50       10.55      5.48 o 
 -10   4   3       39.35       37.81      5.64 o 
  -9   4   3      634.16      652.22     14.97 o 
  -8   4   3      590.44      600.75     13.55 o 
  -7   4   3     1572.16     1541.88     25.28 o 
  -6   4   3      797.80      727.46     28.53 o 
  -5   4   3      194.68      171.51      7.24 o 
  -4   4   3     1632.13     1801.50     26.12 o 
  -3   4   3        0.04        1.91      0.88 o 
  -2   4   3     5304.17     4846.33    245.97 o 
  -1   4   3     2945.86     1860.21     45.61 o 
   0   4   3        5.99        8.97      1.99 o 
   1   4   3      188.58      192.18      4.30 o 
   2   4   3      533.12      530.42      8.84 o 
   3   4   3        0.67        0.84      0.86 o 
   4   4   3       96.87      103.57      5.50 o 
   5   4   3      680.76      686.03     12.77 o 
   6   4   3      848.44      780.72     19.30 o 
   7   4   3      112.25       92.08      7.15 o 
   8   4   3        0.01        1.49      2.23 o 
   9   4   3     1049.14     1034.52     21.33 o 
  10   4   3        8.75        7.20      3.73 o 
  11   4   3       17.32       21.39      5.35 o 
  12   4   3        4.70        4.48      4.37 o 
 -13   5   3        3.08        5.73      4.73 o 
 -12   5   3      255.25      267.24     13.27 o 
 -11   5   3       47.35       47.81      7.33 o 
 -10   5   3      150.12      156.02     11.19 o 
  -9   5   3       77.41       69.62      7.21 o 
  -8   5   3      598.55      619.49     22.92 o 
  -7   5   3      285.91      272.14      7.18 o 
  -6   5   3      437.50      433.76     11.23 o 
  -5   5   3      632.24      629.67     11.96 o 
  -4   5   3       75.03       72.90      4.04 o 
  -3   5   3       44.17       26.72      1.64 o 
  -2   5   3      219.99      265.92      5.12 o 
  -1   5   3     2342.74     2577.67     25.80 o 
   0   5   3      945.55     1147.88     14.00 o 
   1   5   3     1109.91     1195.21     12.92 o 
   2   5   3      117.79      145.30      3.49 o 
   3   5   3       51.05       91.40      2.62 o 
   4   5   3       27.68       46.94      3.45 o 
   5   5   3     1351.56     1399.20     22.23 o 
   6   5   3        0.07       -1.98      1.98 o 
   7   5   3     1315.31     1265.38     28.45 o 
   8   5   3       30.05       20.36      4.10 o 
   9   5   3       25.96       22.82      3.87 o 
  10   5   3      734.93      755.37     18.44 o 
  11   5   3        0.93        6.86      5.78 o 
  12   5   3      145.04      122.10     16.72 o 
 -13   6   3       25.92       39.87      6.16 o 
 -12   6   3       15.96       13.82      4.48 o 
 -11   6   3      189.09      193.10     10.37 o 
 -10   6   3      302.55      301.62     11.41 o 
  -9   6   3      486.99      458.06     13.53 o 
  -8   6   3        0.49       -1.27      2.18 o 
  -7   6   3       50.01       48.03      4.67 o 
  -6   6   3       31.02       34.92      3.90 o 
  -5   6   3      180.54      181.53      6.17 o 
  -4   6   3        0.92        5.03      3.55 o 
  -3   6   3     2123.78     2284.62     23.89 o 
  -2   6   3      985.98      988.27     11.31 o 
  -1   6   3     1482.34     1664.68     17.79 o 
   0   6   3      960.40      907.22      9.11 o 
   1   6   3       13.12       10.40      1.28 o 
   2   6   3     1543.22     1596.50     15.69 o 
   3   6   3      390.68      450.43      6.75 o 
   4   6   3      130.02      107.83      5.02 o 
   5   6   3       40.66       36.31      3.48 o 
   6   6   3      588.57      519.29     19.21 o 
   7   6   3       54.60       61.72      6.51 o 
   8   6   3       81.37       76.25      7.25 o 
   9   6   3        1.06        0.34      3.49 o 
  10   6   3        0.09        3.24      3.88 o 
  11   6   3       58.81       70.08     12.80 o 
  12   6   3        2.73        8.90      7.02 o 
 -13   7   3        2.43        5.00      6.99 o 
 -12   7   3       10.39        8.89      4.06 o 
 -11   7   3        1.36       -3.14      3.14 o 
 -10   7   3      370.61      372.05     27.60 o 
  -9   7   3        4.48        6.70      3.13 o 
  -8   7   3       86.71       58.16      5.55 o 
  -7   7   3        5.07       -1.75      2.07 o 
  -6   7   3       41.48       37.13      4.21 o 
  -5   7   3       77.27       90.97      5.35 o 
  -4   7   3      405.14      421.20      9.95 o 
  -3   7   3      828.28      885.62     11.29 o 
  -2   7   3       82.68       65.54      1.83 o 
  -1   7   3        0.88       -0.07      0.56 o 
   0   7   3      153.37      135.84      2.89 o 
   1   7   3       41.83       55.77      2.47 o 
   2   7   3      129.21      142.95      2.92 o 
   3   7   3      774.11      784.62     10.35 o 
   4   7   3      233.21      226.96      5.83 o 
   5   7   3      426.72      414.40     11.18 o 
   6   7   3      440.70      403.34     12.67 o 
   7   7   3        9.53        9.75      5.20 o 
   8   7   3       12.48        9.98      5.70 o 
   9   7   3        0.34        3.10      3.50 o 
  10   7   3       22.96       26.01      6.77 o 
  11   7   3      163.47      191.37     14.19 o 
 -12   8   3       29.53       26.56      5.48 o 
 -11   8   3       93.74       74.42      7.53 o 
 -10   8   3       93.16       86.82     11.36 o 
  -9   8   3       91.90      100.91      7.81 o 
  -8   8   3       70.04       79.98      6.65 o 
  -7   8   3      235.22      258.00      9.65 o 
  -6   8   3     1401.18     1449.81     21.89 o 
  -5   8   3      699.99      676.64     14.35 o 
  -4   8   3      186.36      174.75      6.65 o 
  -3   8   3        2.92       -0.53      1.88 o 
  -2   8   3      238.16      203.94      3.35 o 
  -1   8   3        0.72       -0.22      0.81 o 
   0   8   3       71.78       63.75      2.88 o 
   1   8   3     2521.49     2682.57     28.35 o 
   2   8   3      121.76      119.81      2.95 o 
   3   8   3     2272.03     2322.48     23.27 o 
   4   8   3       13.82       13.97      2.60 o 
   5   8   3      861.73      781.36     19.22 o 
   6   8   3      302.82      300.40     11.58 o 
   7   8   3     1230.65     1236.05     37.22 o 
   8   8   3      745.14      848.66     34.84 o 
   9   8   3      297.40      291.55     14.29 o 
  10   8   3        3.25        0.75      4.04 o 
  11   8   3      548.46      596.83     27.64 o 
 -12   9   3       48.46       49.50     14.37 o 
 -11   9   3        0.55        0.88      3.60 o 
 -10   9   3      493.24      508.56     16.21 o 
  -9   9   3       55.87       49.36      5.97 o 
  -8   9   3        9.79        6.97      3.40 o 
  -7   9   3      439.71      434.85     13.06 o 
  -6   9   3       44.11       38.51      3.84 o 
  -5   9   3      958.45      916.02     18.06 o 
  -4   9   3     1233.16     1166.73     17.44 o 
  -3   9   3       62.66       71.53      3.65 o 
  -2   9   3      137.61      133.17      4.59 o 
  -1   9   3     2288.18     2241.54     24.17 o 
   0   9   3      533.85      524.20      8.12 o 
   1   9   3       56.79       47.57      2.74 o 
   2   9   3      645.29      596.53      9.17 o 
   3   9   3       54.36       52.68      2.96 o 
   4   9   3       15.28       12.82      2.42 o 
   5   9   3      194.88      201.06      7.73 o 
   6   9   3        7.24        9.10      3.20 o 
   7   9   3       12.09       10.03      3.40 o 
   8   9   3       40.21       32.85     10.20 o 
   9   9   3       10.29        8.20      3.83 o 
  10   9   3       64.41       54.54      6.67 o 
 -11  10   3      274.69      309.28     15.27 o 
 -10  10   3       56.80       57.57      7.05 o 
  -9  10   3       29.75       30.25      5.16 o 
  -8  10   3       31.20       32.86      5.01 o 
  -7  10   3       20.10       14.74      3.35 o 
  -6  10   3       19.60       34.77      4.82 o 
  -5  10   3      141.85      149.38      8.48 o 
  -4  10   3        0.52        2.45      3.99 o 
  -3  10   3       44.23       38.11      3.02 o 
  -2  10   3       21.14       25.81      2.74 o 
  -1  10   3      303.10      275.00      5.65 o 
   0  10   3      310.80      314.59      6.87 o 
   1  10   3        6.60        0.22      1.45 o 
   2  10   3      394.24      393.16      9.80 o 
   3  10   3        4.05        6.32      2.41 o 
   4  10   3      582.38      563.71     18.23 o 
   5  10   3      123.70      124.86      5.85 o 
   6  10   3      209.34      201.65      8.62 o 
   7  10   3       66.83       69.03      6.20 o 
   8  10   3       71.46       76.85      6.78 o 
   9  10   3       26.56       21.57      4.96 o 
  10  10   3       13.34       11.22      4.68 o 
 -10  11   3      391.17      411.71     15.32 o 
  -9  11   3        0.01        3.91      3.82 o 
  -8  11   3      176.24      175.37      8.64 o 
  -7  11   3       17.01       14.80      3.43 o 
  -6  11   3       27.61       31.26      3.92 o 
  -5  11   3      623.36      608.67     32.34 o 
  -4  11   3      187.46      181.46      7.30 o 
  -3  11   3      449.72      424.41     10.85 o 
  -2  11   3       48.59       44.59      3.91 o 
  -1  11   3       38.25       41.08      3.82 o 
   0  11   3       40.21       35.64      2.90 o 
   1  11   3     1102.68     1133.43     13.86 o 
   2  11   3      406.37      399.22      9.78 o 
   3  11   3        9.73        6.03      2.51 o 
   4  11   3       14.13        7.00      3.92 o 
   5  11   3      187.45      184.89      9.58 o 
   6  11   3       66.87       79.98     11.19 o 
   7  11   3        0.54        4.17      6.88 o 
   8  11   3       33.39       35.56      5.30 o 
   9  11   3       28.62       36.00      5.16 o 
  -9  12   3      151.74      155.38      8.81 o 
  -8  12   3      309.46      313.24     10.57 o 
  -7  12   3       82.72       68.79      6.59 o 
  -6  12   3       74.40       70.63      7.82 o 
  -5  12   3        1.31        3.40      5.31 o 
  -4  12   3      418.49      417.83     13.44 o 
  -3  12   3       41.27       32.77      3.62 o 
  -2  12   3       45.87       49.31      4.18 o 
  -1  12   3      104.60      102.58      5.67 o 
   0  12   3       19.73       21.24      2.65 o 
   1  12   3      447.09      420.93     11.71 o 
   2  12   3        3.19        2.81      2.50 o 
   3  12   3      532.77      547.26     23.08 o 
   4  12   3      580.22      533.49     25.86 o 
   5  12   3        1.21       -3.40      3.40 o 
   6  12   3        8.02        4.64      6.76 o 
   7  12   3      237.26      237.62     17.52 o 
   8  12   3        3.76       -6.87      6.87 o 
  -8  13   3      280.48      327.86     15.49 o 
  -7  13   3      518.39      513.54     18.57 o 
  -6  13   3       33.38       27.06      6.14 o 
  -5  13   3      184.22      196.37     10.28 o 
  -4  13   3       46.42       40.07      5.24 o 
  -3  13   3       13.65        8.30      2.93 o 
  -2  13   3        6.71        6.44      2.85 o 
  -1  13   3       28.45       28.35      3.74 o 
   0  13   3       42.99       47.18      3.42 o 
   1  13   3      199.47      190.18      6.98 o 
   2  13   3       33.26       27.06      3.72 o 
   3  13   3      187.72      186.77     15.84 o 
   4  13   3        9.05        2.35      4.94 o 
   5  13   3        0.25        0.48      4.08 o 
   6  13   3       83.94       89.90      8.30 o 
   7  13   3      125.05      103.79     13.88 o 
  -7  14   3       95.78      103.98     10.28 o 
  -6  14   3      123.66      126.31      8.28 o 
  -5  14   3       82.67       85.94     10.66 o 
  -4  14   3       58.69       55.43      5.62 o 
  -3  14   3       24.13       25.15      7.47 o 
  -2  14   3      540.95      565.78     18.15 o 
  -1  14   3       63.54       71.42      7.69 o 
   0  14   3       73.45       60.58      6.22 o 
   1  14   3      240.78      239.27      8.01 o 
   2  14   3       12.35        9.16      3.25 o 
   3  14   3       11.62        9.31      4.45 o 
   4  14   3       28.81       29.14      5.58 o 
   5  14   3        0.10        5.29      4.35 o 
  -5  15   3       49.26       49.82      5.85 o 
  -4  15   3       44.57       51.81      8.88 o 
  -3  15   3       31.50       34.87      4.91 o 
  -2  15   3       17.85       18.92      6.90 o 
  -1  15   3      249.45      266.88     10.89 o 
   0  15   3       54.88       42.58      5.77 o 
   1  15   3       45.23       32.75      5.24 o 
   2  15   3      158.40      152.46     11.16 o 
   3  15   3       14.97       18.18      6.54 o 
 -14   0   4       65.17       60.90     11.62 o 
 -13   0   4       66.50       59.38     11.19 o 
 -12   0   4        4.86        3.52      4.88 o 
 -11   0   4       11.52       14.46      5.77 o 
 -10   0   4      203.33      214.83      9.66 o 
  -9   0   4      896.41      953.10     22.31 o 
  -8   0   4      254.94      266.43     10.22 o 
  -7   0   4     1721.65     1798.82     33.76 o 
  -6   0   4      732.33      821.29     24.76 o 
  -5   0   4     6546.26     6747.00    107.07 o 
  -4   0   4       18.37       21.87      3.63 o 
  -2   0   4     7101.89     7499.40    116.10 o 
   0   0   4      710.51      720.24     18.92 o 
   1   0   4       44.91       39.94      3.93 o 
   4   0   4      509.07      628.44     21.11 o 
   5   0   4       25.46       26.37      4.84 o 
   6   0   4        7.13        7.03      2.91 o 
   7   0   4     1445.73     1293.00     40.58 o 
   8   0   4      594.92      601.42     25.51 o 
   9   0   4       87.83       78.42     10.80 o 
  10   0   4       15.54       17.40      6.74 o 
  11   0   4      250.20      250.34     18.68 o 
  12   0   4     1119.22     1204.08     47.19 o 
 -14   1   4       81.48      103.80     19.72 o 
 -13   1   4       61.61       72.38      8.85 o 
 -12   1   4      263.20      282.50     13.38 o 
 -11   1   4       59.97       53.14      6.41 o 
 -10   1   4      272.65      280.87     11.28 o 
  -9   1   4      259.70      237.50      6.77 o 
  -8   1   4      103.03      122.84      4.94 o 
  -7   1   4       65.64       49.81      3.12 o 
  -6   1   4      500.04      515.71      8.94 o 
  -5   1   4      328.56      352.82      6.53 o 
  -4   1   4     6396.16     6685.22     85.92 o 
  -3   1   4     4705.15     5060.74     56.43 o 
  -1   1   4      117.36      175.08     11.01 o 
   1   1   4     1046.63     1162.36     29.28 o 
   3   1   4     1253.57     1512.60     28.01 o 
   4   1   4        0.76        0.00      1.33 o 
   5   1   4        3.37        2.25      2.51 o 
   6   1   4        8.87        4.11      1.85 o 
   7   1   4      904.64      806.18     16.00 o 
   8   1   4        4.14       -2.15      2.15 o 
   9   1   4     1191.83     1103.60     28.01 o 
  10   1   4        3.03        4.36      3.60 o 
  11   1   4      210.32      213.40     23.41 o 
  12   1   4      259.77      245.69     19.83 o 
 -14   2   4       11.39        2.75      6.94 o 
 -13   2   4       97.69      115.93     10.45 o 
 -12   2   4        4.46        8.56      5.95 o 
 -11   2   4        2.18        4.03      2.75 o 
 -10   2   4        4.88        5.06      2.41 o 
  -9   2   4      626.46      623.28     14.16 o 
  -8   2   4     1886.39     1940.97     26.16 o 
  -7   2   4      704.76      688.31     11.55 o 
  -6   2   4     1058.41     1010.23     14.64 o 
  -5   2   4       16.48        4.24      2.42 o 
  -4   2   4        8.57       11.90      1.14 o 
  -3   2   4      825.83      381.27     13.13 o 
  -1   2   4      716.96      806.89     21.79 o 
   0   2   4     1388.26     1587.12     26.79 o 
   1   2   4     2442.29     2726.51     44.82 o 
   2   2   4      191.41      156.47      7.65 o 
   3   2   4       41.78       46.57      3.73 o 
   4   2   4      239.36      235.41      8.10 o 
   5   2   4      182.83      166.11     14.16 o 
   6   2   4      318.73      275.87     31.76 o 
   7   2   4       39.55       24.79      4.06 o 
   8   2   4      314.41      313.04     20.69 o 
   9   2   4       72.11       78.43      7.83 o 
  10   2   4       45.13       28.58      5.45 o 
  11   2   4       59.63       60.00      7.99 o 
  12   2   4        0.01        0.36      3.81 o 
 -14   3   4       71.28       73.76     13.11 o 
 -13   3   4       45.53       54.86     11.34 o 
 -12   3   4      597.65      622.99     20.52 o 
 -11   3   4       97.44      100.10      7.05 o 
 -10   3   4      728.70      715.44     16.31 o 
  -9   3   4       73.78       74.06      6.71 o 
  -8   3   4     1544.23     1548.44     25.94 o 
  -7   3   4        1.63        4.48      1.38 o 
  -6   3   4      410.09      402.62      7.64 o 
  -5   3   4       39.98       30.54      2.38 o 
  -4   3   4     1547.81     1545.17     27.37 o 
  -3   3   4      563.87      533.30      6.82 o 
   0   3   4      806.15      866.04     12.65 o 
   1   3   4     3191.76     3404.88     53.20 o 
   2   3   4      618.51      643.87     13.22 o 
   3   3   4     4042.68     4342.87     71.54 o 
   4   3   4        0.13        0.99      1.56 o 
   5   3   4     1743.30     1831.84     35.27 o 
   6   3   4      150.06      143.74      7.37 o 
   7   3   4        8.51       21.46      3.98 o 
   8   3   4       13.30        3.65      2.42 o 
   9   3   4       42.72       49.67      9.01 o 
  10   3   4      108.19      118.65     10.07 o 
  11   3   4        0.09        0.54      3.55 o 
  12   3   4      138.27      157.73     12.86 o 
 -14   4   4        9.32       13.30      5.49 o 
 -13   4   4      329.35      361.04     17.05 o 
 -12   4   4      258.28      298.16     21.52 o 
 -11   4   4       25.09       21.60      5.11 o 
 -10   4   4      174.30      186.93     12.08 o 
  -9   4   4       50.40       46.83      4.50 o 
  -8   4   4      873.39      849.43     16.89 o 
  -7   4   4      475.77      507.98     10.58 o 
  -5   4   4        8.60        3.40      1.14 o 
  -4   4   4      216.32      236.48      5.44 o 
  -3   4   4       41.38       26.24      2.49 o 
  -2   4   4      508.29      515.67      8.80 o 
  -1   4   4      438.21      457.56     12.51 o 
   0   4   4     6784.46     7347.95     89.48 o 
   1   4   4     2252.34     2561.23     25.82 o 
   2   4   4     2345.12     2492.55     25.39 o 
   3   4   4      950.29     1005.93     13.14 o 
   4   4   4     2247.97     2306.77     32.75 o 
   5   4   4     3911.91     4053.07     54.70 o 
   6   4   4        0.20        2.64      2.65 o 
   7   4   4      661.58      594.91     26.69 o 
   8   4   4        9.30        6.37      3.20 o 
   9   4   4      360.41      355.24     11.34 o 
  10   4   4      128.60      108.78      9.66 o 
  11   4   4       22.71       17.34      6.42 o 
  12   4   4       14.47        8.31      4.63 o 
 -13   5   4        6.51        5.21      4.04 o 
 -12   5   4       86.00       72.16      6.99 o 
 -11   5   4      216.07      221.53      9.91 o 
 -10   5   4     1380.73     1425.54     29.27 o 
  -9   5   4       23.93       27.76      5.92 o 
  -8   5   4        7.99       10.19      3.53 o 
  -7   5   4       38.63       37.54      3.98 o 
  -6   5   4      473.02      488.45     11.73 o 
  -5   5   4     1059.05     1128.54     18.38 o 
  -4   5   4     1012.52     1201.85     16.29 o 
  -3   5   4      156.55      190.27      4.87 o 
  -2   5   4      228.14      247.58      5.55 o 
  -1   5   4        4.60        1.73      0.74 o 
   0   5   4       25.49       26.02      1.52 o 
   1   5   4      418.05      365.22      4.91 o 
   2   5   4      459.78      500.16      6.11 o 
   3   5   4      694.64      719.00      9.18 o 
   4   5   4      663.54      703.73     10.92 o 
   5   5   4      700.45      671.91     19.94 o 
   6   5   4      161.44      156.19      7.80 o 
   7   5   4        7.29        5.47      2.95 o 
   8   5   4       24.72       18.25      4.21 o 
   9   5   4       21.36       18.85      3.82 o 
  10   5   4        7.24        6.65      4.18 o 
  11   5   4        5.02        0.41      4.91 o 
  12   5   4        4.26        1.63      6.22 o 
 -13   6   4        0.59        1.64      3.77 o 
 -12   6   4      417.01      418.76     14.68 o 
 -11   6   4        1.82        1.69      3.18 o 
 -10   6   4      189.27      202.69      9.71 o 
  -9   6   4        2.53        3.54      2.85 o 
  -8   6   4      271.61      248.34      9.26 o 
  -7   6   4      128.03      115.65      6.84 o 
  -6   6   4      694.36      705.18     15.30 o 
  -5   6   4       77.90       85.92      6.42 o 
  -4   6   4      420.41      380.88      7.84 o 
  -3   6   4     2675.83     2723.00     31.79 o 
  -2   6   4      440.92      461.00      7.45 o 
  -1   6   4      959.62      842.22     10.05 o 
   0   6   4       86.82       83.73      2.12 o 
   1   6   4     2815.80     2839.42     26.31 o 
   2   6   4        4.18        8.06      1.61 o 
   3   6   4      184.06      178.23      4.01 o 
   4   6   4      218.56      222.86     10.37 o 
   5   6   4      956.99      918.04     16.84 o 
   6   6   4      891.71      860.87     26.31 o 
   7   6   4       39.99       50.12      5.77 o 
   8   6   4      290.11      269.46     11.71 o 
   9   6   4        5.97        5.49      3.10 o 
  10   6   4      128.28      135.98     11.12 o 
  11   6   4       31.60       24.00      8.55 o 
 -13   7   4        1.20        4.55      3.93 o 
 -12   7   4        4.40        1.62      3.59 o 
 -11   7   4       88.70       83.70      7.56 o 
 -10   7   4       18.11       13.55      4.06 o 
  -9   7   4       24.30       21.42      3.99 o 
  -8   7   4      220.30      227.71      9.40 o 
  -7   7   4     1167.49     1071.28     22.35 o 
  -6   7   4     2596.13     2419.11     38.25 o 
  -5   7   4        4.12        4.65      2.13 o 
  -4   7   4      173.21      136.63      5.65 o 
  -3   7   4       33.12       32.78      2.32 o 
  -2   7   4      329.50      282.58      4.64 o 
  -1   7   4      278.84      317.31      6.14 o 
   0   7   4     4123.44     4166.98     35.11 o 
   1   7   4      157.11      158.20      3.41 o 
   2   7   4       31.36       22.78      1.70 o 
   3   7   4      848.65      862.94     11.27 o 
   4   7   4      843.72      894.22     13.79 o 
   5   7   4     1226.95     1278.70     21.80 o 
   6   7   4        5.01        5.79      2.49 o 
   7   7   4       83.03      113.88     12.97 o 
   8   7   4       51.92       54.10      9.97 o 
   9   7   4      179.50      177.05     12.40 o 
  10   7   4       71.11       61.13      8.10 o 
  11   7   4      487.42      534.61     30.77 o 
 -12   8   4        1.35        1.27      3.76 o 
 -11   8   4       26.88       26.09      5.14 o 
 -10   8   4       50.03       52.85      6.20 o 
  -9   8   4        6.08       11.21      3.62 o 
  -8   8   4       14.59       13.33      3.80 o 
  -7   8   4      152.89      135.98     11.54 o 
  -6   8   4      112.38      105.85      5.59 o 
  -5   8   4      568.01      574.44     11.38 o 
  -4   8   4      198.81      207.57      7.34 o 
  -3   8   4       42.23       39.51      2.80 o 
  -2   8   4      102.73      104.30      3.98 o 
  -1   8   4     1151.87     1095.16     17.18 o 
   0   8   4      821.37      843.32     10.97 o 
   1   8   4      191.98      144.40      3.09 o 
   2   8   4     1142.46     1112.09     11.43 o 
   3   8   4       48.10       48.58      2.57 o 
   4   8   4      267.05      271.66      6.84 o 
   5   8   4      125.16      117.13     16.73 o 
   6   8   4      132.13      133.85      8.91 o 
   7   8   4       99.93      105.47     13.25 o 
   8   8   4      120.52      120.87     14.40 o 
   9   8   4        0.04       -1.14      3.79 o 
  10   8   4        0.25        9.38      4.80 o 
  11   8   4        5.89        9.21     10.21 o 
 -12   9   4      369.92      390.26     15.30 o 
 -11   9   4       10.09        8.88      4.27 o 
 -10   9   4       24.88       30.41      5.35 o 
  -9   9   4        2.51        2.98      3.28 o 
  -8   9   4      110.09      120.13      8.33 o 
  -7   9   4      677.56      668.46     18.80 o 
  -6   9   4        0.74        2.46      2.44 o 
  -5   9   4        2.62        3.90      2.29 o 
  -4   9   4     1217.55     1198.13     20.14 o 
  -3   9   4      260.15      241.53      5.95 o 
  -2   9   4        0.06       -1.14      1.69 o 
  -1   9   4     1652.10     1612.61     19.64 o 
   0   9   4        0.13       -0.87      1.51 o 
   1   9   4        7.82        3.42      1.33 o 
   2   9   4      162.21      142.68      4.79 o 
   3   9   4       14.69       14.54      2.04 o 
   4   9   4      426.05      421.08      9.11 o 
   5   9   4      103.08      106.48      6.57 o 
   6   9   4        0.99       -3.21      3.21 o 
   7   9   4       41.08       38.51      6.10 o 
   8   9   4        7.36       12.09      6.65 o 
   9   9   4        0.68       -1.36      4.74 o 
  10   9   4       68.14       75.73      7.79 o 
 -11  10   4        2.33        1.05      4.11 o 
 -10  10   4      166.58      167.15     10.97 o 
  -9  10   4        0.70        6.16      3.83 o 
  -8  10   4       14.37       12.14      3.94 o 
  -7  10   4       12.55       15.81      3.49 o 
  -6  10   4      351.82      330.50     13.07 o 
  -5  10   4       26.41       21.07      3.68 o 
  -4  10   4       51.44       44.95      4.72 o 
  -3  10   4        5.85        4.16      1.94 o 
  -2  10   4       48.05       43.14      3.48 o 
  -1  10   4       68.31       58.87      3.21 o 
   0  10   4       14.88        8.63      2.05 o 
   1  10   4       30.85       30.42      2.24 o 
   2  10   4     1403.48     1397.91     21.87 o 
   3  10   4      193.50      174.09      6.06 o 
   4  10   4      781.62      777.60     33.15 o 
   5  10   4        7.91        3.57      2.46 o 
   6  10   4       25.35       33.48      7.24 o 
   7  10   4        0.36        1.64      3.26 o 
   8  10   4      413.59      427.89     16.37 o 
   9  10   4       14.34       15.31      4.51 o 
 -10  11   4      137.06      141.69     10.22 o 
  -9  11   4      305.34      285.58     12.38 o 
  -8  11   4       36.63       31.86      4.42 o 
  -7  11   4       86.57       73.72      7.43 o 
  -6  11   4       69.29       67.74      6.00 o 
  -5  11   4       66.13       57.51      5.55 o 
  -4  11   4      145.14      153.72      6.33 o 
  -3  11   4        0.00       -1.39      2.05 o 
  -2  11   4      342.57      378.05      9.28 o 
  -1  11   4      302.30      288.69      6.49 o 
   0  11   4        1.01       -1.67      1.67 o 
   1  11   4      265.87      245.07      6.16 o 
   2  11   4      125.98      127.72      5.87 o 
   3  11   4        4.34        0.06      2.27 o 
   4  11   4      474.50      460.91     20.38 o 
   5  11   4       75.74       83.93      7.72 o 
   6  11   4       38.91       53.78      9.93 o 
   7  11   4        3.83       -2.61      6.84 o 
   8  11   4       43.30       44.42     10.20 o 
   9  11   4        0.22        4.91      3.88 o 
  -9  12   4      116.78      144.84     13.63 o 
  -8  12   4        6.25        7.51      5.68 o 
  -7  12   4      195.54      194.88      9.71 o 
  -6  12   4      112.98      110.74      8.49 o 
  -5  12   4       84.92       78.19      6.04 o 
  -4  12   4        0.15        2.11      4.24 o 
  -3  12   4      479.60      476.37      9.78 o 
  -2  12   4      187.78      215.09      7.28 o 
  -1  12   4      718.60      731.87     14.31 o 
   0  12   4      147.05      163.50      5.19 o 
   1  12   4      292.67      279.00      8.27 o 
   2  12   4      161.70      164.24      6.51 o 
   3  12   4       59.35       49.93      4.91 o 
   4  12   4       64.69       66.61     12.75 o 
   5  12   4      150.60      158.94     11.49 o 
   6  12   4       40.49       29.94      9.02 o 
   7  12   4       57.22       81.59     12.25 o 
   8  12   4       18.75       -3.18      7.38 o 
  -8  13   4       22.19       21.34      7.65 o 
  -7  13   4       14.64       28.71      8.29 o 
  -6  13   4        0.08       -1.43      4.04 o 
  -5  13   4      155.10      147.29     11.79 o 
  -4  13   4      712.15      767.20     17.21 o 
  -3  13   4       96.29       97.44      5.01 o 
  -2  13   4       19.10       23.86      3.63 o 
  -1  13   4      541.03      566.05     12.42 o 
   0  13   4      303.43      291.89      6.11 o 
   1  13   4      305.61      305.05      8.87 o 
   2  13   4        2.67        1.99      2.74 o 
   3  13   4      385.52      354.74     25.22 o 
   4  13   4      120.77      122.09      8.92 o 
   5  13   4      285.74      287.81     12.60 o 
   6  13   4        9.39       10.38     10.72 o 
  -7  14   4       46.33       61.50      8.41 o 
  -6  14   4       70.71       61.91      6.25 o 
  -5  14   4        7.38        3.06      4.19 o 
  -4  14   4        7.74       10.65      3.71 o 
  -3  14   4       94.16       90.74     10.42 o 
  -2  14   4       39.88       38.00      4.31 o 
  -1  14   4       74.79       68.63      5.13 o 
   0  14   4      122.23      112.71      8.02 o 
   1  14   4      278.76      304.48      9.02 o 
   2  14   4        0.53       -0.85      2.78 o 
   3  14   4        0.45        0.54      3.99 o 
   4  14   4       35.79       35.59      8.85 o 
   5  14   4        5.89       12.57      5.18 o 
  -5  15   4       76.22       67.45      7.82 o 
  -4  15   4       67.16       60.02      5.94 o 
  -3  15   4       20.41       25.66      4.48 o 
  -2  15   4        1.36        0.62      2.89 o 
  -1  15   4        5.11       12.53      6.07 o 
   0  15   4      160.68      183.22      9.40 o 
   1  15   4      137.90      145.67      8.79 o 
   2  15   4        0.02       -2.38      2.82 o 
   3  15   4        6.52        4.71      4.51 o 
 -14   1   5       33.00       41.39     10.12 o 
 -13   1   5        5.36        4.25      4.29 o 
 -12   1   5       47.53       43.83      6.63 o 
 -11   1   5      486.88      525.53     13.97 o 
 -10   1   5      135.88      143.39      7.27 o 
  -9   1   5      985.36      985.64     16.18 o 
  -8   1   5       52.12       51.80      3.47 o 
  -7   1   5      194.07      214.73      5.67 o 
  -6   1   5      253.68      264.34      5.89 o 
  -5   1   5      395.39      378.79     15.27 o 
  -4   1   5      727.99      817.01     14.68 o 
  -3   1   5       94.87      115.18      2.59 o 
  -2   1   5        7.49        2.40      1.64 o 
  -1   1   5      191.77      193.30      7.75 o 
   0   1   5       65.05       39.84      4.14 o 
   2   1   5     2679.27     2891.34     48.80 o 
   3   1   5      372.62      438.19     11.30 o 
   4   1   5        0.12        2.32      2.56 o 
   6   1   5      247.53      247.68      9.91 o 
   7   1   5       54.52       58.26      6.00 o 
   8   1   5        0.05        2.79      2.74 o 
   9   1   5      294.75      295.37     17.72 o 
  10   1   5        5.78        3.91      3.49 o 
  11   1   5      185.42      194.08     13.59 o 
  12   1   5       69.52       57.83     15.94 o 
 -14   2   5      290.68      290.33     15.35 o 
 -13   2   5      118.94      137.05     11.48 o 
 -12   2   5      135.65      131.43     14.41 o 
 -11   2   5       51.71       53.85      6.14 o 
 -10   2   5      113.53      101.32      6.57 o 
  -9   2   5      141.90      132.83      5.30 o 
  -8   2   5      178.49      157.58      5.31 o 
  -7   2   5      920.45      952.19     14.58 o 
  -6   2   5      790.39      776.15     10.91 o 
  -5   2   5      255.41      190.50      8.66 o 
  -4   2   5      739.52      896.67     10.97 o 
  -3   2   5     9423.58     9244.74    612.58 o 
   0   2   5       33.26       39.71     11.10 o 
   2   2   5      231.33      302.33      6.05 o 
   3   2   5     4180.23     4278.07     70.90 o 
   4   2   5        9.53        7.46      2.13 o 
   5   2   5     1107.64     1020.11     40.39 o 
   6   2   5     2275.10     2112.92     41.12 o 
   7   2   5     1643.62     1678.44     35.45 o 
   8   2   5     1208.42     1101.62     27.26 o 
   9   2   5      176.94      179.23     10.25 o 
  10   2   5      344.57      318.99     20.16 o 
  11   2   5       19.70       14.50      5.88 o 
  12   2   5      240.33      258.75     22.94 o 
 -14   3   5        3.87        5.36      4.79 o 
 -13   3   5       42.76       40.97      7.18 o 
 -12   3   5       70.29       69.81      6.59 o 
 -11   3   5      202.09      232.08     14.25 o 
 -10   3   5       94.81       88.92      6.26 o 
  -9   3   5      721.23      722.89     15.62 o 
  -8   3   5       46.77       54.59      3.55 o 
  -7   3   5      246.98      232.29      6.69 o 
  -6   3   5     1552.94     1604.48     19.24 o 
  -5   3   5       17.51        6.87      1.37 o 
  -4   3   5      576.89      661.61     10.32 o 
  -3   3   5        5.39        1.46      1.07 o 
  -2   3   5      124.15      119.54      6.42 o 
   0   3   5       12.50       26.99      1.47 o 
   1   3   5       44.99       40.85      1.72 o 
   2   3   5       25.19       21.60      2.18 o 
   3   3   5      366.74      417.00      8.67 o 
   4   3   5      483.53      476.02      9.74 o 
   5   3   5       72.72       85.33      4.63 o 
   6   3   5       24.80       23.65      3.91 o 
   7   3   5      114.76      103.34     13.61 o 
   8   3   5        4.61       -0.85      2.08 o 
   9   3   5      389.46      386.13     23.26 o 
  10   3   5       42.23       43.42      6.58 o 
  11   3   5      103.14       83.59      9.25 o 
  12   3   5       97.47      120.97     15.13 o 
 -14   4   5       34.07       44.12      8.22 o 
 -13   4   5       12.68       10.78      6.19 o 
 -12   4   5      394.88      418.40     17.66 o 
 -11   4   5      127.67      125.72      8.48 o 
 -10   4   5      981.42      923.21     20.39 o 
  -9   4   5      311.22      317.94      8.53 o 
  -8   4   5      902.27      873.40     15.05 o 
  -7   4   5      513.97      521.89     10.78 o 
  -5   4   5      616.90      601.75     26.66 o 
  -4   4   5     5037.73     5340.63     53.98 o 
  -3   4   5       47.95       69.22      3.68 o 
  -2   4   5     1430.95     1536.81     18.49 o 
  -1   4   5       48.04       44.72      1.49 o 
   0   4   5       53.35       46.31      2.18 o 
   1   4   5     6401.10     7146.62     68.36 o 
   2   4   5      418.04      513.96      6.15 o 
   3   4   5     1850.26     1937.80     20.57 o 
   4   4   5        6.45        7.90      2.01 o 
   5   4   5        1.80       -0.58      1.60 o 
   6   4   5     1285.04     1153.41     52.75 o 
   7   4   5     1527.55     1432.00     31.82 o 
   8   4   5      112.58      103.63      8.45 o 
   9   4   5      271.00      236.70     11.85 o 
  10   4   5       36.57       34.53      6.15 o 
  11   4   5      212.06      215.74     15.20 o 
  12   4   5      390.92      423.93     21.16 o 
 -14   5   5        5.12        4.36      7.17 o 
 -13   5   5      292.27      301.93     13.93 o 
 -12   5   5       15.05       10.41      3.93 o 
 -11   5   5        3.58       -0.02      2.79 o 
 -10   5   5       51.40       53.50      5.65 o 
  -9   5   5       48.29       48.64      7.59 o 
  -8   5   5        1.91       -1.54      2.10 o 
  -7   5   5       96.73       93.12      8.92 o 
  -6   5   5      796.57      802.77     19.97 o 
  -5   5   5      718.36      772.77     13.51 o 
  -4   5   5      801.30      888.00     22.32 o 
  -3   5   5      577.31      649.91     13.74 o 
  -2   5   5      359.76      364.94      6.34 o 
  -1   5   5       10.94        6.49      0.74 o 
   0   5   5      183.33      179.90      3.24 o 
   1   5   5      100.76      128.01      3.30 o 
   2   5   5      222.50      193.40      4.58 o 
   3   5   5      436.22      453.76      6.77 o 
   4   5   5     1266.01     1291.55     17.54 o 
   5   5   5      418.75      463.33     10.67 o 
   6   5   5      169.79      165.08      8.45 o 
   7   5   5        5.70        8.34      3.39 o 
   8   5   5       20.07       24.33      6.65 o 
   9   5   5        0.05        2.02      2.60 o 
  10   5   5        0.10        2.59      5.33 o 
  11   5   5        0.04        5.38      6.26 o 
 -13   6   5      109.75      117.80      9.50 o 
 -12   6   5      265.84      285.01     12.27 o 
 -11   6   5       31.82       34.21      5.07 o 
 -10   6   5      245.04      252.52     10.45 o 
  -9   6   5        9.95       16.88      3.67 o 
  -8   6   5       46.53       41.91      4.67 o 
  -7   6   5       41.74       50.04      4.79 o 
  -6   6   5       38.36       39.15      4.12 o 
  -5   6   5        6.28        2.39      1.63 o 
  -4   6   5      104.41       92.95      4.81 o 
  -3   6   5      101.82       87.64      3.22 o 
  -2   6   5       36.78       36.49      2.08 o 
  -1   6   5     1781.49     1829.37     16.44 o 
   0   6   5      277.34      322.37      4.48 o 
   1   6   5     2592.38     2684.34     23.30 o 
   2   6   5      167.22      182.91      4.32 o 
   3   6   5        2.51        0.62      1.12 o 
   4   6   5      685.48      646.16     10.87 o 
   5   6   5      814.68      755.52     14.98 o 
   6   6   5      128.59      122.54      6.05 o 
   7   6   5        1.00        2.13      2.71 o 
   8   6   5       31.01       40.99      8.32 o 
   9   6   5      148.21      142.43      8.79 o 
  10   6   5        0.01        3.12      3.83 o 
  11   6   5       95.69      103.27     15.64 o 
 -13   7   5       44.42       53.66      6.94 o 
 -12   7   5       49.34       47.59      6.35 o 
 -11   7   5      340.51      351.06     13.19 o 
 -10   7   5       42.37       32.94      5.02 o 
  -9   7   5       13.51       14.19      3.76 o 
  -8   7   5        7.16        3.81      2.75 o 
  -7   7   5      276.33      244.89      9.11 o 
  -6   7   5      275.27      214.10      8.13 o 
  -5   7   5        9.09        5.90      2.24 o 
  -4   7   5      331.44      347.41      7.87 o 
  -3   7   5       41.38       56.63      2.65 o 
  -2   7   5     2593.01     2687.49     25.30 o 
  -1   7   5     2458.87     2495.84     26.37 o 
   0   7   5       42.91       50.59      1.92 o 
   1   7   5        0.05       -0.68      0.68 o 
   2   7   5     1151.82     1139.95     12.32 o 
   3   7   5     1324.86     1305.39     15.68 o 
   4   7   5      278.64      268.15      9.33 o 
   5   7   5       45.80       47.99      4.32 o 
   6   7   5      484.76      483.38     14.16 o 
   7   7   5      300.34      279.83     11.86 o 
   8   7   5       87.47       93.95     12.90 o 
   9   7   5        4.25        3.44      5.59 o 
  10   7   5       48.42       39.11      9.79 o 
  11   7   5       72.42       56.20     12.06 o 
 -12   8   5        2.99        2.95      3.95 o 
 -11   8   5       23.47       22.22      4.83 o 
 -10   8   5       38.44       41.80      5.61 o 
  -9   8   5       32.71       30.86      4.96 o 
  -8   8   5      366.15      376.11     12.43 o 
  -7   8   5      113.49       91.72      6.97 o 
  -6   8   5      309.04      275.60      7.79 o 
  -5   8   5       58.17       54.62      3.99 o 
  -4   8   5       94.22       91.93      7.86 o 
  -3   8   5     1321.33     1299.16     15.77 o 
  -2   8   5      484.77      500.43      8.04 o 
  -1   8   5     1011.18      927.76     10.85 o 
   0   8   5      402.04      362.05      5.83 o 
   1   8   5     1709.14     1585.33     14.19 o 
   2   8   5      509.82      483.20      6.33 o 
   3   8   5     2731.22     2666.00     28.75 o 
   4   8   5       87.35       77.23      4.32 o 
   5   8   5      626.08      644.21     16.78 o 
   6   8   5       86.79       81.70     11.47 o 
   7   8   5      263.82      306.53     15.53 o 
   8   8   5        1.00       -1.56      4.90 o 
   9   8   5       10.99        5.66      6.49 o 
  10   8   5      420.41      458.02     18.90 o 
 -12   9   5       23.80       22.41      5.46 o 
 -11   9   5      170.14      184.48     11.48 o 
 -10   9   5      110.70      111.40      8.71 o 
  -9   9   5       99.49       93.73      7.87 o 
  -8   9   5        5.66       10.32      3.77 o 
  -7   9   5      261.73      263.13     10.15 o 
  -6   9   5       44.19       57.45      4.45 o 
  -5   9   5      237.36      221.42      8.02 o 
  -4   9   5        4.31        1.35      1.97 o 
  -3   9   5      215.64      218.58      5.26 o 
  -2   9   5      180.09      161.58      4.55 o 
  -1   9   5     1510.02     1510.52     16.59 o 
   0   9   5       11.57       12.95      1.72 o 
   1   9   5      390.60      384.45      6.86 o 
   2   9   5        7.48        6.72      1.99 o 
   3   9   5       59.77       69.46      3.72 o 
   4   9   5      120.43      128.57      5.40 o 
   5   9   5        7.86        7.53      3.82 o 
   6   9   5       13.58       12.01      4.90 o 
   7   9   5      220.18      226.06     11.20 o 
   8   9   5        2.22        0.85      4.04 o 
   9   9   5       66.26       51.92     10.86 o 
  10   9   5       77.54       83.96     24.49 o 
 -11  10   5      183.99      198.27     14.13 o 
 -10  10   5       31.03       30.04      7.54 o 
  -9  10   5        9.42        8.76      3.97 o 
  -8  10   5      174.60      161.37      9.73 o 
  -7  10   5       54.23       49.40      4.77 o 
  -6  10   5       64.34       58.82      5.42 o 
  -5  10   5      107.67       96.84      6.54 o 
  -4  10   5        0.24       -0.36      1.95 o 
  -3  10   5       11.83       12.72      2.10 o 
  -2  10   5       71.30       62.26      3.38 o 
  -1  10   5      239.68      234.49      4.90 o 
   0  10   5      152.82      150.45      4.37 o 
   1  10   5       18.15        9.57      1.99 o 
   2  10   5      218.05      202.22      6.68 o 
   3  10   5      899.90      871.86     19.13 o 
   4  10   5      396.55      383.84     14.95 o 
   5  10   5      180.20      204.54      9.49 o 
   6  10   5       19.97       19.42      4.60 o 
   7  10   5       88.12       93.28      7.21 o 
   8  10   5        0.65        2.47      3.45 o 
   9  10   5        6.57        4.63      4.62 o 
 -10  11   5      125.30      127.59      9.87 o 
  -9  11   5      658.99      670.53     26.14 o 
  -8  11   5       41.40       37.76      4.69 o 
  -7  11   5      192.55      190.47      9.16 o 
  -6  11   5       85.26       95.53      9.35 o 
  -5  11   5      394.13      410.87     12.79 o 
  -4  11   5        1.13       -2.85      2.85 o 
  -3  11   5      175.80      172.26      5.11 o 
  -2  11   5       52.70       59.56      4.69 o 
  -1  11   5      621.26      599.80      9.30 o 
   0  11   5       33.22       35.53      2.99 o 
   1  11   5       95.86       95.92      8.10 o 
   2  11   5       20.03       22.73      3.23 o 
   3  11   5       44.69       37.97      3.80 o 
   4  11   5      225.34      229.98     10.12 o 
   5  11   5       10.45        5.59      4.01 o 
   6  11   5      355.95      360.42     19.85 o 
   7  11   5        0.12       -3.14      6.52 o 
   8  11   5        1.21       14.34      8.04 o 
  -9  12   5      235.40      273.43     15.06 o 
  -8  12   5      902.40      953.78     29.20 o 
  -7  12   5       11.58       13.01      4.16 o 
  -6  12   5       30.67       32.89      4.77 o 
  -5  12   5      100.10      101.55      5.91 o 
  -4  12   5      890.29      862.24     17.81 o 
  -3  12   5      112.57      111.83      5.04 o 
  -2  12   5        1.71       -2.05      2.05 o 
  -1  12   5       41.79       42.63      4.14 o 
   0  12   5        0.42        2.32      2.04 o 
   1  12   5        0.26       -0.19      2.50 o 
   2  12   5       42.18       42.90      4.21 o 
   3  12   5      712.04      729.10     14.33 o 
   4  12   5       29.91       31.14     11.37 o 
   5  12   5      812.46      871.31     22.19 o 
   6  12   5        1.01       -3.93      3.93 o 
   7  12   5       40.26       47.29     10.68 o 
  -8  13   5      164.39      163.68     12.21 o 
  -7  13   5       90.63       91.84      9.35 o 
  -6  13   5        9.32        4.55      4.39 o 
  -5  13   5      200.77      204.71     15.41 o 
  -4  13   5      143.94      121.73      7.50 o 
  -3  13   5       68.82       67.90      5.63 o 
  -2  13   5       52.15       52.76      4.05 o 
  -1  13   5        8.63        1.42      2.74 o 
   0  13   5      545.68      519.89      8.52 o 
   1  13   5      204.16      191.67     15.55 o 
   2  13   5        8.85        3.56      2.89 o 
   3  13   5       21.88       18.08      4.77 o 
   4  13   5       36.62       36.68      5.92 o 
   5  13   5      784.82      837.05     22.39 o 
   6  13   5        3.10        8.98      4.85 o 
  -7  14   5       18.05       11.64      5.66 o 
  -6  14   5        7.49        5.83      6.06 o 
  -5  14   5      202.26      199.28      8.94 o 
  -4  14   5       92.36      103.71      7.51 o 
  -3  14   5       70.45       64.91      5.79 o 
  -2  14   5      166.16      167.69      6.95 o 
  -1  14   5      764.17      776.46     15.36 o 
   0  14   5      646.69      667.00     17.76 o 
   1  14   5      706.56      694.18     14.36 o 
   2  14   5      125.80      126.91      7.99 o 
   3  14   5       11.59        7.84      8.44 o 
   4  14   5       56.10       54.12      6.92 o 
   5  14   5        0.12        9.22      8.02 o 
  -5  15   5       38.55       31.30      4.97 o 
  -4  15   5       42.89       43.44      5.38 o 
  -3  15   5       81.12       80.59      7.57 o 
  -2  15   5       85.63       92.62     10.71 o 
  -1  15   5        0.01       -3.02      3.47 o 
   0  15   5       91.65      101.30      7.83 o 
   1  15   5      154.90      169.76      9.11 o 
   2  15   5      128.59      156.02      9.09 o 
 -14   0   6      639.20      707.25     44.49 o 
 -13   0   6       62.63       52.43     10.48 o 
 -12   0   6       44.22       39.13      8.68 o 
 -11   0   6     1343.97     1394.23     31.31 o 
 -10   0   6      351.98      344.71     17.77 o 
  -9   0   6      194.52      191.59     16.51 o 
  -8   0   6      158.83      152.91     15.50 o 
  -7   0   6      631.88      612.32     15.14 o 
  -6   0   6     1715.06     1641.75     25.05 o 
  -5   0   6     1696.70     1933.05     27.93 o 
  -4   0   6        0.37        9.73      3.39 o 
  -2   0   6      380.92      567.19     11.68 o 
  -1   0   6      622.99      668.92     18.76 o 
   0   0   6     3783.49     3981.68     90.94 o 
   1   0   6       30.50       21.94      4.10 o 
   2   0   6        4.51       -1.00      1.00 o 
   4   0   6      351.06      230.89     11.84 o 
   6   0   6       20.16       12.78      4.52 o 
   7   0   6     1969.66     1841.40     54.37 o 
   8   0   6      180.43      159.93     15.13 o 
   9   0   6      413.16      389.09     21.77 o 
  10   0   6       80.59       73.17     11.64 o 
  11   0   6      682.94      603.85     30.72 o 
  12   0   6        2.54        4.64      6.49 o 
 -14   1   6      112.60      115.49      7.64 o 
 -13   1   6        7.64        5.50      3.28 o 
 -12   1   6        1.54       -1.64      3.12 o 
 -11   1   6        2.00        2.18      2.72 o 
 -10   1   6     1547.80     1551.70     23.25 o 
  -9   1   6      644.67      653.74     12.28 o 
  -8   1   6       70.71       55.44      5.07 o 
  -7   1   6     3684.05     3683.71     39.82 o 
  -6   1   6      106.19      106.52      3.81 o 
  -5   1   6     1591.82     1822.09     20.66 o 
  -4   1   6        9.37        7.18      1.06 o 
  -3   1   6      707.43      621.10     18.79 o 
  -2   1   6     6750.38     7228.34    113.12 o 
  -1   1   6      247.55      226.41      6.27 o 
   0   1   6      118.81      151.71      5.11 o 
   1   1   6     1850.57     1945.13    140.58 o 
   2   1   6       89.70       93.41      2.71 o 
   3   1   6       15.23       20.73      2.85 o 
   4   1   6     1257.78     1368.35     27.71 o 
   6   1   6       14.14        5.69      2.39 o 
   7   1   6      208.86      162.39      8.75 o 
   8   1   6       15.37        8.59      5.54 o 
   9   1   6        0.88        0.59      3.12 o 
  10   1   6      315.17      339.64     15.16 o 
  11   1   6       51.07       67.88     12.08 o 
  12   1   6       64.10       80.70     10.52 o 
 -14   2   6       51.14       62.10      8.87 o 
 -13   2   6      157.75      162.31     12.43 o 
 -12   2   6      398.89      409.54     11.24 o 
 -11   2   6      235.76      223.89      7.78 o 
 -10   2   6      371.47      349.27     10.56 o 
  -9   2   6     2243.03     2203.56     26.92 o 
  -8   2   6      578.48      584.19      9.93 o 
  -7   2   6      447.67      423.83      7.68 o 
  -6   2   6     1289.99     1273.84     15.92 o 
  -5   2   6     4713.72     5201.54     48.49 o 
  -4   2   6        0.05        3.65      2.49 o 
  -3   2   6     9503.28    10127.99    158.02 o 
  -2   2   6     4743.28     5158.93     80.90 o 
   0   2   6       18.47       23.39      1.27 o 
   1   2   6      549.01      627.04      7.76 o 
   2   2   6       83.98      118.05      2.67 o 
   3   2   6      273.77      283.05      6.91 o 
   4   2   6       76.81       68.70      4.92 o 
   5   2   6      630.51      635.61     18.18 o 
   6   2   6       59.62       57.81      5.87 o 
   7   2   6     1062.26      999.93     24.86 o 
   8   2   6      291.78      270.34     12.04 o 
   9   2   6       89.77       89.04      8.68 o 
  10   2   6        2.06        1.98      3.58 o 
  11   2   6      108.39      109.89     10.60 o 
  12   2   6       38.82       35.68      7.30 o 
 -14   3   6      172.23      192.80     26.42 o 
 -13   3   6        0.08        1.56      3.88 o 
 -12   3   6      269.63      282.67     11.07 o 
 -11   3   6      211.31      212.02      8.18 o 
 -10   3   6       35.74       31.26      4.07 o 
  -9   3   6        0.76        1.22      1.60 o 
  -8   3   6      124.44      143.97      4.74 o 
  -7   3   6      778.10      859.05     12.36 o 
  -6   3   6      151.95      138.17      4.61 o 
  -5   3   6     2535.11     2706.23     26.65 o 
  -4   3   6      347.25      381.19      6.14 o 
  -3   3   6     1761.33     1865.06     33.96 o 
  -2   3   6      977.82      990.05     14.77 o 
  -1   3   6       22.75       14.26      1.90 o 
   0   3   6     1527.40     1750.93     16.54 o 
   1   3   6      602.76      565.84      7.37 o 
   2   3   6        7.22       14.92      1.09 o 
   3   3   6     1124.71     1052.37     12.20 o 
   4   3   6      371.24      324.12      6.49 o 
   5   3   6     1389.03     1328.50     21.63 o 
   6   3   6      566.08      598.91     17.06 o 
   7   3   6      207.25      178.20     17.38 o 
   8   3   6      464.32      438.17     19.05 o 
   9   3   6      493.37      478.77     24.42 o 
  10   3   6        4.29        6.56      4.05 o 
  11   3   6      152.85      183.89     13.60 o 
  12   3   6      258.16      283.00     20.98 o 
 -14   4   6       16.71        8.38      5.45 o 
 -13   4   6       51.45       48.96      6.17 o 
 -12   4   6      220.83      215.67     10.26 o 
 -11   4   6       59.34       56.40      5.94 o 
 -10   4   6        3.22       -2.03      2.43 o 
  -9   4   6      154.19      140.10      8.73 o 
  -8   4   6      101.63      115.01      4.57 o 
  -7   4   6       17.87       15.53      2.71 o 
  -6   4   6      261.32      316.64     31.84 o 
  -5   4   6     1389.20     1442.34     18.62 o 
  -4   4   6      101.58       70.29      5.38 o 
  -3   4   6       25.02       29.82      3.24 o 
  -2   4   6       23.53       17.34      1.55 o 
  -1   4   6      490.32      508.52      8.46 o 
   0   4   6     5067.32     5270.47     51.10 o 
   1   4   6      129.82      180.97      4.10 o 
   2   4   6      550.44      577.41      6.89 o 
   3   4   6      141.27      119.68      3.11 o 
   4   4   6      753.24      805.09     12.20 o 
   5   4   6      578.74      555.82     11.91 o 
   6   4   6       24.51       15.67      3.60 o 
   7   4   6      388.34      393.40     14.20 o 
   8   4   6        6.93        5.33      3.30 o 
   9   4   6       86.54       81.90      8.35 o 
  10   4   6      259.07      288.58     14.18 o 
  11   4   6       92.18       96.49     10.03 o 
 -14   5   6       21.25       17.62     10.37 o 
 -13   5   6      120.90      143.65     20.31 o 
 -12   5   6      289.05      261.89     11.49 o 
 -11   5   6        2.80        0.44      3.01 o 
 -10   5   6       29.19       27.16      5.96 o 
  -9   5   6        2.01        1.07      2.32 o 
  -8   5   6       11.73        2.91      2.78 o 
  -7   5   6       11.75        9.91      2.65 o 
  -6   5   6       35.71       37.64      4.79 o 
  -5   5   6      271.48      223.58     24.72 o 
  -4   5   6      893.70      878.55     16.16 o 
  -3   5   6     1050.02     1187.86     15.19 o 
  -2   5   6        5.18        9.77      1.25 o 
  -1   5   6      630.69      662.14      7.61 o 
   0   5   6       74.17       70.83      2.29 o 
   1   5   6     1259.94     1393.34     15.60 o 
   2   5   6      676.95      670.53      7.93 o 
   3   5   6       51.61       67.80      2.74 o 
   4   5   6     2425.09     2422.83     29.80 o 
   5   5   6      677.52      665.00     13.75 o 
   6   5   6        1.05        0.54      2.26 o 
   7   5   6        1.41       -1.20      2.44 o 
   8   5   6       10.44        5.72      4.82 o 
   9   5   6      150.67      140.91      8.62 o 
  10   5   6        9.75        5.89      4.16 o 
  11   5   6      129.87      136.38     19.72 o 
 -13   6   6       17.07       19.78      5.23 o 
 -12   6   6       26.56       18.90      6.80 o 
 -11   6   6      100.09      109.48      8.32 o 
 -10   6   6       59.44       47.79      5.53 o 
  -9   6   6       41.17       44.57      4.98 o 
  -8   6   6      115.37      122.90      7.53 o 
  -7   6   6       88.75       85.48      6.00 o 
  -6   6   6      350.70      393.23     10.91 o 
  -5   6   6      168.70      169.62      5.46 o 
  -4   6   6     2463.82     2440.66     35.05 o 
  -3   6   6      357.16      340.24      5.54 o 
  -2   6   6      285.78      318.97      5.55 o 
  -1   6   6      687.92      698.31      7.45 o 
   0   6   6      363.61      396.59      5.19 o 
   1   6   6      103.92       77.38      3.70 o 
   2   6   6     1981.79     1875.66     18.54 o 
   3   6   6       82.49       73.95      3.37 o 
   4   6   6     1355.95     1266.04     17.89 o 
   5   6   6      794.30      753.36     15.20 o 
   6   6   6      465.31      412.89     10.88 o 
   7   6   6      185.83      184.02      9.79 o 
   8   6   6      139.84      116.87      9.71 o 
   9   6   6       34.52       30.55      5.77 o 
  10   6   6        0.00        3.49      5.38 o 
  11   6   6      154.03      168.18     19.77 o 
 -13   7   6       14.18       23.38      5.30 o 
 -12   7   6      787.39      793.79     26.01 o 
 -11   7   6       28.47       23.73      4.75 o 
 -10   7   6      201.92      211.13      9.84 o 
  -9   7   6        0.16        3.57      2.97 o 
  -8   7   6        2.47        1.96      2.66 o 
  -7   7   6      809.28      752.97     17.21 o 
  -6   7   6     1435.06     1358.08     24.69 o 
  -5   7   6      408.39      418.04      9.25 o 
  -4   7   6       72.41       70.64      4.61 o 
  -3   7   6     1377.87     1438.21     16.77 o 
  -2   7   6       70.72       74.26      2.35 o 
  -1   7   6      679.28      703.72     13.27 o 
   0   7   6      131.61      141.94      2.81 o 
   1   7   6        4.82       -0.17      0.65 o 
   2   7   6       20.32       30.21      1.89 o 
   3   7   6      111.48       89.78      3.45 o 
   4   7   6       18.56       24.06      2.77 o 
   5   7   6      984.53      944.12     18.06 o 
   6   7   6      237.69      233.94     13.81 o 
   7   7   6       10.79        7.39      3.28 o 
   8   7   6     1550.09     1570.15     52.80 o 
   9   7   6       59.66       70.23     12.06 o 
  10   7   6      169.52      181.96     13.39 o 
 -12   8   6       10.64        8.35      4.14 o 
 -11   8   6      192.02      177.46     10.95 o 
 -10   8   6       24.67       17.76      4.37 o 
  -9   8   6       32.04       32.87      5.18 o 
  -8   8   6       35.32       34.97      4.80 o 
  -7   8   6       26.06       26.43      4.08 o 
  -6   8   6       59.50       59.48      4.35 o 
  -5   8   6      168.22      174.12      9.91 o 
  -4   8   6      234.07      226.73      7.70 o 
  -3   8   6       80.96       80.87      3.42 o 
  -2   8   6      392.22      419.03      8.60 o 
  -1   8   6     1216.50     1207.02     13.37 o 
   0   8   6      184.87      194.27      4.28 o 
   1   8   6        8.56        5.55      1.95 o 
   2   8   6      406.08      383.53      5.90 o 
   3   8   6      350.64      320.21      6.30 o 
   4   8   6       41.83       43.87      3.46 o 
   5   8   6       89.02       85.04      5.68 o 
   6   8   6       40.23       46.13      5.87 o 
   7   8   6        0.13        6.86      3.73 o 
   8   8   6        0.02        5.47      5.27 o 
   9   8   6        5.06       10.51      6.51 o 
  10   8   6        2.54        6.50      4.90 o 
 -12   9   6      171.10      185.84     15.62 o 
 -11   9   6      117.29      119.69      9.34 o 
 -10   9   6      236.38      253.94     11.37 o 
  -9   9   6     1302.81     1333.56     27.79 o 
  -8   9   6      779.78      767.73     18.98 o 
  -7   9   6      394.95      373.02     13.09 o 
  -6   9   6       83.04       77.99      5.06 o 
  -5   9   6        0.25       -0.44      2.30 o 
  -4   9   6       47.84       47.76      3.72 o 
  -3   9   6      135.08      141.92      4.44 o 
  -2   9   6       86.19      110.35      3.95 o 
  -1   9   6      895.51      894.03     10.92 o 
   0   9   6      204.28      177.55      4.28 o 
   1   9   6     1044.76     1098.50     13.89 o 
   2   9   6      132.29      127.44      5.99 o 
   3   9   6     1217.31     1156.12     16.54 o 
   4   9   6      224.06      212.18      7.47 o 
   5   9   6      277.97      293.58      9.11 o 
   6   9   6      252.15      231.05     11.02 o 
   7   9   6        0.05       -0.07      4.23 o 
   8   9   6       34.55       31.23      6.25 o 
   9   9   6       30.44       29.79      9.01 o 
 -11  10   6        0.18        3.18      4.22 o 
 -10  10   6      403.49      377.17     14.24 o 
  -9  10   6      104.63       94.15      8.01 o 
  -8  10   6      481.34      501.76     15.22 o 
  -7  10   6      287.53      283.30      9.01 o 
  -6  10   6       33.41       30.44      4.38 o 
  -5  10   6        1.48        2.55      2.61 o 
  -4  10   6      256.04      256.47      7.24 o 
  -3  10   6      739.21      721.24     10.90 o 
  -2  10   6      165.35      148.50      4.64 o 
  -1  10   6      475.56      405.42      6.66 o 
   0  10   6       20.52       12.29      1.97 o 
   1  10   6      182.51      184.57      6.10 o 
   2  10   6       65.03       65.69      4.44 o 
   3  10   6       56.83       60.17      4.31 o 
   4  10   6       38.84       50.03      5.68 o 
   5  10   6      407.99      436.39     13.94 o 
   6  10   6      313.17      326.39     13.47 o 
   7  10   6      162.60      187.89      9.12 o 
   8  10   6        1.01        3.66      4.13 o 
   9  10   6      132.84      144.39      9.60 o 
 -10  11   6      226.43      222.78     12.88 o 
  -9  11   6       33.99       26.27      5.58 o 
  -8  11   6       96.12      101.42      7.77 o 
  -7  11   6       61.40       46.42      5.50 o 
  -6  11   6       51.22       54.90      5.69 o 
  -5  11   6       58.98       46.84      5.24 o 
  -4  11   6        2.36        2.86      2.31 o 
  -3  11   6       35.14       38.83      3.01 o 
  -2  11   6      123.09      141.97      4.78 o 
  -1  11   6      812.18      797.13     11.22 o 
   0  11   6      262.03      256.50      6.63 o 
   1  11   6     1460.66     1451.95     19.33 o 
   2  11   6        0.76       -2.01      2.31 o 
   3  11   6      913.64      941.70     16.84 o 
   4  11   6       31.40       24.78      4.89 o 
   5  11   6      270.67      294.31     14.19 o 
   6  11   6      131.44      138.66     14.32 o 
   7  11   6       23.29       26.28      8.86 o 
   8  11   6        1.29       -5.53      6.77 o 
 -10  12   6        0.00        1.16      4.71 o 
  -9  12   6        2.06        3.42      5.26 o 
  -8  12   6      195.46      207.67     11.02 o 
  -7  12   6      132.92      136.33     11.06 o 
  -6  12   6       80.02       99.63      7.47 o 
  -5  12   6        4.64        1.27      2.55 o 
  -4  12   6      401.50      387.19     11.11 o 
  -3  12   6        2.36        1.51      2.09 o 
  -2  12   6      361.89      360.93      8.46 o 
  -1  12   6      294.83      315.29      8.73 o 
   0  12   6      392.37      401.08      7.26 o 
   1  12   6       73.17       75.63      5.01 o 
   2  12   6      748.59      718.79     14.47 o 
   3  12   6       24.97       24.36      3.59 o 
   4  12   6      156.18      139.58      9.31 o 
   5  12   6        2.50        3.03      4.19 o 
   6  12   6        2.94       -1.43      3.84 o 
   7  12   6       21.30       12.00      8.16 o 
  -8  13   6      190.83      228.27     11.40 o 
  -7  13   6       83.76       89.28     11.60 o 
  -6  13   6        0.05       -3.77      3.77 o 
  -5  13   6      403.83      416.05     12.24 o 
  -4  13   6      489.65      533.10     13.77 o 
  -3  13   6       15.67       14.49      5.55 o 
  -2  13   6        1.87        1.46      2.59 o 
  -1  13   6      792.36      787.60     15.33 o 
   0  13   6       79.30       68.98      4.79 o 
   1  13   6       47.32       39.36      4.16 o 
   2  13   6       27.50       27.59      3.83 o 
   3  13   6        2.14       -0.19      3.68 o 
   4  13   6       86.28       88.71     11.28 o 
   5  13   6      199.65      206.14     10.99 o 
   6  13   6       44.50       47.64      9.91 o 
  -7  14   6       45.79       42.42      7.70 o 
  -6  14   6      326.42      326.10     14.73 o 
  -5  14   6        3.04        4.69      3.80 o 
  -4  14   6       63.40       59.76      5.79 o 
  -3  14   6       48.33       46.11      9.91 o 
  -2  14   6        2.60       -1.31      2.68 o 
  -1  14   6      252.99      268.66      7.26 o 
   0  14   6        0.72        0.01      3.51 o 
   1  14   6        7.16        3.88      3.04 o 
   2  14   6       72.97       54.76      4.88 o 
   3  14   6        2.95        3.41      4.28 o 
   4  14   6       30.47       35.22      5.96 o 
  -5  15   6        0.26       -0.68      6.18 o 
  -4  15   6        4.24        1.82      3.37 o 
  -3  15   6        0.13       -1.86      3.83 o 
  -2  15   6        0.23        0.53      2.83 o 
  -1  15   6       78.58       89.30     12.24 o 
   0  15   6       22.03       26.53      5.01 o 
   1  15   6       61.00       63.16     10.93 o 
   2  15   6       41.04       50.36      6.13 o 
 -15   1   7        5.62       14.60      8.47 o 
 -14   1   7       14.87       18.23      4.59 o 
 -13   1   7       49.20       52.62      5.20 o 
 -12   1   7      618.43      645.04     19.51 o 
 -11   1   7       40.52       44.01      4.22 o 
 -10   1   7       54.19       56.66      3.85 o 
  -9   1   7       45.43       43.84      3.23 o 
  -8   1   7      596.36      575.68      8.88 o 
  -7   1   7      221.98      224.98      6.86 o 
  -6   1   7     5465.33     5613.67     52.71 o 
  -5   1   7        0.33        2.39      0.93 o 
  -4   1   7        2.64       35.95      3.99 o 
  -3   1   7     1848.14     1880.41     26.69 o 
  -2   1   7      994.83      965.93     12.86 o 
  -1   1   7     1762.80     1884.35     26.28 o 
   0   1   7     1292.54     1336.80     13.02 o 
   1   1   7     1100.25     1404.68     15.56 o 
   2   1   7     1167.47     1262.00     13.49 o 
   3   1   7       83.34       72.65      3.37 o 
   4   1   7      152.52      119.46      3.87 o 
   5   1   7        0.27        2.56      2.15 o 
   6   1   7       62.00       35.81      7.43 o 
   7   1   7      245.28      197.39      9.81 o 
   8   1   7       32.93       13.39      4.12 o 
   9   1   7       58.76       62.87      7.43 o 
  10   1   7       17.24       11.90      7.85 o 
  11   1   7      170.25      154.25     12.74 o 
  12   1   7       13.39       10.10      7.50 o 
 -14   2   7      241.68      272.02     15.03 o 
 -13   2   7       25.31       31.21     10.11 o 
 -12   2   7      339.61      337.61     10.16 o 
 -11   2   7       71.67       69.01      5.13 o 
 -10   2   7      798.83      776.98     12.99 o 
  -9   2   7      413.33      430.15      8.65 o 
  -8   2   7      138.05      145.88      4.81 o 
  -7   2   7     1102.97     1111.06     13.48 o 
  -6   2   7      816.51      822.15     10.34 o 
  -5   2   7     4006.07     3934.96     37.48 o 
  -4   2   7      453.12      454.99      6.97 o 
  -3   2   7     3439.13     3690.60     42.53 o 
  -2   2   7      566.32      601.18     10.25 o 
  -1   2   7     3390.08     3827.57     48.83 o 
   0   2   7       92.75      125.24      2.67 o 
   1   2   7     3077.27     3274.20     32.69 o 
   2   2   7     1235.66     1313.84     13.13 o 
   3   2   7      965.38     1092.54     12.62 o 
   4   2   7      107.67      109.74      3.83 o 
   5   2   7      182.93      194.98     10.47 o 
   6   2   7      355.53      321.01     12.08 o 
   7   2   7     1886.51     1765.14     37.86 o 
   8   2   7       78.05       65.37      9.22 o 
   9   2   7        0.03       -0.08      2.81 o 
  10   2   7      305.82      300.73     14.50 o 
  11   2   7      107.18      116.60     11.12 o 
 -14   3   7       35.89       35.56      7.26 o 
 -13   3   7       29.56       30.31      5.34 o 
 -12   3   7       91.81       91.85      7.50 o 
 -11   3   7      431.25      423.90     13.17 o 
 -10   3   7        8.01        8.16      2.50 o 
  -9   3   7       75.13       68.78      3.96 o 
  -8   3   7     1113.83     1126.06     15.64 o 
  -7   3   7     1528.68     1527.76     17.27 o 
  -6   3   7      536.60      569.75     11.16 o 
  -5   3   7      549.90      592.66      8.45 o 
  -4   3   7      202.88      245.94      5.11 o 
  -3   3   7      787.10      864.88     16.11 o 
  -2   3   7      104.19      110.10      3.91 o 
  -1   3   7      709.70      810.09      7.97 o 
   0   3   7      467.53      589.20      6.88 o 
   1   3   7        0.74        3.06      0.94 o 
   2   3   7       18.82       19.49      1.36 o 
   3   3   7        0.37       -0.18      0.90 o 
   4   3   7      160.10      153.93      4.57 o 
   5   3   7      249.07      243.34      7.52 o 
   6   3   7      185.58      157.90      8.44 o 
   7   3   7       14.09       15.03      4.09 o 
   8   3   7      126.74      106.86     12.25 o 
   9   3   7        0.06       -1.31      3.08 o 
  10   3   7        6.68        6.32      5.36 o 
  11   3   7      100.00       92.57      9.90 o 
 -14   4   7      125.22      116.36     24.45 o 
 -13   4   7        0.09        3.10      3.40 o 
 -12   4   7       18.44       24.69      4.61 o 
 -11   4   7      670.60      668.14     21.47 o 
 -10   4   7      286.52      279.49     10.78 o 
  -9   4   7      438.35      465.78     12.96 o 
  -8   4   7     1816.35     1753.85     25.22 o 
  -7   4   7      363.65      360.83      6.24 o 
  -5   4   7     5775.88     5806.22     65.65 o 
  -4   4   7     2844.02     2948.17     51.42 o 
  -3   4   7       95.98      127.63      5.89 o 
  -2   4   7      150.80      165.67      5.57 o 
  -1   4   7      169.87      140.56      2.51 o 
   0   4   7     1055.02     1113.28     20.20 o 
   1   4   7      131.93      122.34      3.32 o 
   2   4   7      122.31      124.63      2.81 o 
   3   4   7     1719.60     1732.13     19.18 o 
   4   4   7      560.02      527.14      9.36 o 
   5   4   7        2.38        4.87      2.27 o 
   6   4   7     3568.95     3392.17     62.35 o 
   7   4   7        5.74        3.44      3.07 o 
   8   4   7      152.74      125.74      9.85 o 
   9   4   7       26.70       23.47      5.38 o 
  10   4   7      225.79      255.69     13.55 o 
  11   4   7        0.20        1.60      5.20 o 
 -14   5   7       13.58       15.51      4.92 o 
 -13   5   7      194.85      196.13     11.65 o 
 -12   5   7        3.78        3.63      3.52 o 
 -11   5   7      855.38      871.92     20.86 o 
 -10   5   7      282.13      326.58     11.57 o 
  -9   5   7        2.90        0.73      2.93 o 
  -8   5   7        9.51        8.67      2.95 o 
  -7   5   7      714.31      742.18     20.79 o 
  -6   5   7        0.41       -0.53      1.05 o 
  -5   5   7       72.44       73.35      4.92 o 
  -4   5   7      154.58      128.91      5.62 o 
  -3   5   7     2408.88     2714.59     31.31 o 
  -2   5   7      838.28      931.70     11.30 o 
  -1   5   7       41.16       43.26      1.65 o 
   0   5   7       27.84       15.24      1.71 o 
   1   5   7       62.16       71.03      2.71 o 
   2   5   7      149.12      155.18      3.30 o 
   3   5   7      740.35      771.31     10.27 o 
   4   5   7      422.58      416.10      8.38 o 
   5   5   7      637.04      584.90     21.92 o 
   6   5   7      463.27      429.76     11.15 o 
   7   5   7      709.75      710.68     35.93 o 
   8   5   7       35.10       28.18      5.38 o 
   9   5   7      117.44      128.18     20.04 o 
  10   5   7        0.07       -0.41      3.67 o 
  11   5   7       24.98       19.57      5.81 o 
 -13   6   7       39.46       25.59      5.12 o 
 -12   6   7       13.61       14.85      4.35 o 
 -11   6   7       48.08       60.70      8.90 o 
 -10   6   7       34.23       51.56      5.78 o 
  -9   6   7      174.64      178.03      9.00 o 
  -8   6   7        5.23        5.48      2.70 o 
  -7   6   7     1103.06     1108.63     27.79 o 
  -6   6   7      289.03      291.32      9.29 o 
  -5   6   7     1585.87     1554.79     21.62 o 
  -4   6   7      750.32      835.36     19.81 o 
  -3   6   7     2620.03     2648.14     27.61 o 
  -2   6   7        6.47        2.93      0.86 o 
  -1   6   7      243.36      212.13      5.01 o 
   0   6   7       59.52       62.11      2.28 o 
   1   6   7     1152.37     1113.72     15.06 o 
   2   6   7       14.09       10.94      1.37 o 
   3   6   7     3420.68     3312.14     34.48 o 
   4   6   7        3.95        9.00      2.06 o 
   5   6   7      738.05      708.37     14.90 o 
   6   6   7       82.99       80.53      5.68 o 
   7   6   7       33.36       32.84      6.88 o 
   8   6   7       12.37       13.26      4.25 o 
   9   6   7        2.14       -4.39      4.58 o 
  10   6   7        5.72       11.41      7.12 o 
 -13   7   7        1.63        0.25      3.70 o 
 -12   7   7       25.34       26.81      5.38 o 
 -11   7   7       30.58       44.27      5.75 o 
 -10   7   7        6.24        2.50      3.17 o 
  -9   7   7       86.94       76.10      6.68 o 
  -8   7   7      111.07      116.34     12.20 o 
  -7   7   7      268.64      218.81      8.64 o 
  -6   7   7     2146.49     2002.99     33.16 o 
  -5   7   7       67.12       61.46      4.58 o 
  -4   7   7      176.62      169.39      6.42 o 
  -3   7   7     2821.13     2870.78     30.19 o 
  -2   7   7      323.81      364.09      5.28 o 
  -1   7   7       41.40       30.73      2.16 o 
   0   7   7      273.39      301.68      4.65 o 
   1   7   7      447.00      458.16      6.60 o 
   2   7   7      156.95      159.48      3.63 o 
   3   7   7      497.78      468.80      7.77 o 
   4   7   7      131.53      110.82      4.84 o 
   5   7   7      158.44      183.80      7.28 o 
   6   7   7       73.95       73.79      6.61 o 
   7   7   7       70.77       69.07      5.73 o 
   8   7   7        1.76       -1.32      3.12 o 
   9   7   7       38.63       29.26      8.78 o 
  10   7   7       30.09       26.63      9.42 o 
 -13   8   7        2.39       -3.35      5.62 o 
 -12   8   7      171.91      188.72     11.65 o 
 -11   8   7       29.00       27.44      5.30 o 
 -10   8   7      135.83      129.78      9.61 o 
  -9   8   7      532.06      526.35     15.51 o 
  -8   8   7      350.78      348.00     18.40 o 
  -7   8   7       62.62       61.98      7.84 o 
  -6   8   7        5.79       12.60      2.87 o 
  -5   8   7      192.79      187.08     14.55 o 
  -4   8   7        8.32        4.74      2.76 o 
  -3   8   7      971.61      927.05     12.27 o 
  -2   8   7       10.02       17.82      2.01 o 
  -1   8   7      800.56      779.14      9.72 o 
   0   8   7      515.18      509.93      9.17 o 
   1   8   7       32.46       27.68      2.32 o 
   2   8   7      380.41      368.86      5.85 o 
   3   8   7        0.20        0.17      1.89 o 
   4   8   7       40.03       44.13      3.58 o 
   5   8   7        0.72       -0.38      2.14 o 
   6   8   7     1232.67     1200.21     22.72 o 
   7   8   7       36.96       39.08      5.97 o 
   8   8   7      432.16      466.03     26.54 o 
   9   8   7       45.38       43.08     10.41 o 
  10   8   7      523.23      554.36     21.34 o 
 -12   9   7       30.03       32.57      5.94 o 
 -11   9   7       89.98       88.17      8.24 o 
 -10   9   7       18.29       14.19      4.66 o 
  -9   9   7       33.01       27.37      5.22 o 
  -8   9   7      644.58      651.09     17.28 o 
  -7   9   7      531.72      520.53     14.62 o 
  -6   9   7        7.06        1.84      2.65 o 
  -5   9   7       90.29       98.64      6.21 o 
  -4   9   7      609.43      587.36     11.16 o 
  -3   9   7      202.28      201.33      5.31 o 
  -2   9   7        0.54        0.74      1.58 o 
  -1   9   7        1.15        3.46      1.53 o 
   0   9   7      187.61      183.11      4.71 o 
   1   9   7      174.27      172.32      4.66 o 
   2   9   7      241.94      213.50      6.00 o 
   3   9   7      386.03      406.48      8.39 o 
   4   9   7       12.41       13.86      4.07 o 
   5   9   7      342.79      349.95     10.32 o 
   6   9   7        7.06        6.04      5.06 o 
   7   9   7      112.34       99.38      9.00 o 
   8   9   7        7.32        5.39      4.61 o 
   9   9   7      202.17      186.72     20.06 o 
 -11  10   7      189.50      204.05     12.35 o 
 -10  10   7       24.00       30.63      5.91 o 
  -9  10   7        0.01        0.91      3.52 o 
  -8  10   7       71.40       62.63      6.61 o 
  -7  10   7       60.87       73.43      6.33 o 
  -6  10   7       71.50       68.81      5.77 o 
  -5  10   7      389.45      380.64     21.55 o 
  -4  10   7       96.03       97.37      5.14 o 
  -3  10   7       29.41       30.87      2.67 o 
  -2  10   7      773.44      768.58     11.48 o 
  -1  10   7     1248.40     1224.96     14.10 o 
   0  10   7      616.16      568.84      8.18 o 
   1  10   7       47.38       48.51      3.31 o 
   2  10   7      296.64      301.39     12.18 o 
   3  10   7      292.58      269.79      7.74 o 
   4  10   7       25.21       23.35      4.63 o 
   5  10   7       75.00       65.69      6.53 o 
   6  10   7       45.73       32.53      9.07 o 
   7  10   7       26.55       21.63      5.55 o 
   8  10   7      107.22      111.88     17.20 o 
 -11  11   7       22.45       17.83      5.54 o 
 -10  11   7      186.75      215.24     12.73 o 
  -9  11   7      257.19      297.22     15.32 o 
  -8  11   7      109.96      124.50      8.35 o 
  -7  11   7       18.87       24.19      5.52 o 
  -6  11   7      240.17      241.35      9.64 o 
  -5  11   7       37.42       39.11      4.83 o 
  -4  11   7       56.82       48.22      4.10 o 
  -3  11   7       53.89       53.75      3.34 o 
  -2  11   7        9.90       14.69      2.43 o 
  -1  11   7      216.38      220.08      5.33 o 
   0  11   7      190.40      175.63      4.74 o 
   1  11   7      683.06      680.56     11.19 o 
   2  11   7      262.87      270.23      8.22 o 
   3  11   7      394.42      384.15     10.22 o 
   4  11   7        8.20       18.74      4.70 o 
   5  11   7      460.68      472.07     15.38 o 
   6  11   7       36.25       44.38     10.01 o 
   7  11   7       80.85       89.27     12.58 o 
   8  11   7       14.50        3.20      8.15 o 
 -10  12   7       29.52       36.79     11.83 o 
  -9  12   7      118.21      124.16     11.74 o 
  -8  12   7      111.93      103.75      8.10 o 
  -7  12   7      112.75      104.48      7.81 o 
  -6  12   7        6.36        4.68      3.47 o 
  -5  12   7      198.95      198.68      8.32 o 
  -4  12   7      174.14      169.11      9.13 o 
  -3  12   7       94.78       99.47      7.41 o 
  -2  12   7      179.23      176.19      6.65 o 
  -1  12   7      230.71      231.62      7.54 o 
   0  12   7        1.20        1.24      1.76 o 
   1  12   7      103.62      103.05      8.78 o 
   2  12   7        6.53        6.30      3.12 o 
   3  12   7      174.08      199.66     17.46 o 
   4  12   7       68.80       56.08      6.53 o 
   5  12   7       20.59       27.81      5.62 o 
   6  12   7       44.03       28.91      5.87 o 
   7  12   7        0.26       -4.02      6.94 o 
  -8  13   7       57.19       66.73      9.36 o 
  -7  13   7       57.51       44.19      7.23 o 
  -6  13   7        0.93        3.38      4.38 o 
  -5  13   7       23.66       27.62      4.39 o 
  -4  13   7        0.10       -0.28      3.00 o 
  -3  13   7        7.55       10.90      3.38 o 
  -2  13   7       28.09       24.60      3.56 o 
  -1  13   7      528.06      545.55     12.19 o 
   0  13   7      183.59      183.32      6.78 o 
   1  13   7        6.65        7.49      3.03 o 
   2  13   7        4.16        1.19      2.75 o 
   3  13   7        1.38       -3.55      5.74 o 
   4  13   7       34.99       34.82      5.83 o 
   5  13   7        3.25        7.04      4.68 o 
  -7  14   7       62.02       64.37     15.87 o 
  -6  14   7        0.00       -1.93      4.36 o 
  -5  14   7      126.04      121.01      7.84 o 
  -4  14   7        2.06       -0.35      4.65 o 
  -3  14   7      166.46      174.24     17.31 o 
  -2  14   7       10.82        9.05      3.14 o 
  -1  14   7        9.11        8.32      2.74 o 
   0  14   7      190.87      200.79      9.53 o 
   1  14   7        7.92        7.43      3.08 o 
   2  14   7      199.05      219.56      7.92 o 
   3  14   7      329.61      351.06     13.29 o 
   4  14   7      128.66      142.74     10.11 o 
  -4  15   7      126.79      125.72     10.05 o 
  -3  15   7        1.18        3.84      4.07 o 
  -2  15   7       27.54       24.86      4.84 o 
  -1  15   7        0.35       -1.74      3.51 o 
   0  15   7       14.91        8.27      4.22 o 
   1  15   7      162.39      189.92      9.66 o 
 -15   0   8        2.58        0.52      4.14 o 
 -14   0   8      407.12      443.87     18.04 o 
 -13   0   8      243.17      242.96     12.81 o 
 -12   0   8      680.13      710.54     17.15 o 
 -11   0   8     1706.39     1707.57     29.95 o 
 -10   0   8       13.87       16.53      3.09 o 
  -9   0   8      796.81      777.66     16.06 o 
  -8   0   8     4047.39     4011.93     56.36 o 
  -7   0   8       80.40       98.57      4.61 o 
  -6   0   8     1566.62     1507.21     23.50 o 
  -5   0   8       83.86       84.56      8.89 o 
  -4   0   8      223.63      180.67     10.95 o 
  -3   0   8      298.10      276.48     17.96 o 
  -2   0   8      209.93      216.93      9.91 o 
  -1   0   8     1247.08     1100.38     16.14 o 
   0   0   8     2844.19     2964.94     38.19 o 
   1   0   8     1030.76     1227.27     19.34 o 
   2   0   8       52.66       72.92      3.16 o 
   3   0   8     1471.76     1429.93     26.94 o 
   5   0   8     1312.24     1356.99     26.48 o 
   6   0   8     1597.77     1443.79     45.19 o 
   7   0   8      301.86      266.34     16.79 o 
   8   0   8       48.44       48.17      9.04 o 
   9   0   8      998.80     1017.61     39.89 o 
  10   0   8      123.29      113.48     15.05 o 
  11   0   8      139.74      139.56     17.33 o 
 -15   1   8        0.13        2.56      4.65 o 
 -14   1   8       16.11       14.54      5.37 o 
 -13   1   8       25.74       20.78      3.80 o 
 -12   1   8      103.81      101.05      5.68 o 
 -11   1   8      213.10      216.71      6.11 o 
 -10   1   8      735.51      727.33     12.54 o 
  -9   1   8        0.49       -0.95      1.37 o 
  -8   1   8     1182.25     1117.48     14.08 o 
  -7   1   8     4461.68     4811.31     46.32 o 
  -6   1   8       66.78       68.56      2.85 o 
  -5   1   8     8613.04     9647.99     87.66 o 
  -4   1   8     1195.55     1325.32     20.19 o 
  -3   1   8      628.88      720.09     12.19 o 
  -2   1   8      288.01      316.53      5.96 o 
  -1   1   8       33.13       49.50      1.64 o 
   0   1   8     2445.31     2829.88     24.05 o 
   1   1   8      149.11      167.45      3.91 o 
   2   1   8      266.47      366.21      5.39 o 
   3   1   8      477.68      516.19     12.34 o 
   4   1   8      818.05      836.23     14.19 o 
   5   1   8       62.77       72.27      4.60 o 
   6   1   8     2018.21     1792.98     37.63 o 
   7   1   8        0.01        0.87      3.20 o 
   8   1   8       18.59       15.35      4.32 o 
   9   1   8       68.54       64.55      7.69 o 
  10   1   8      126.26      129.76     11.25 o 
  11   1   8       43.06       51.78      8.06 o 
 -15   2   8       32.86       36.52      7.45 o 
 -14   2   8        3.48        4.07      4.44 o 
 -13   2   8       41.50       41.97      5.69 o 
 -12   2   8      195.72      195.20      9.30 o 
 -11   2   8       45.63       43.68      3.73 o 
 -10   2   8      606.59      602.07     10.06 o 
  -9   2   8        0.44        0.31      1.46 o 
  -8   2   8      273.93      278.73      5.87 o 
  -7   2   8      231.38      231.63      4.96 o 
  -6   2   8      217.22      267.20      5.02 o 
  -5   2   8     1179.84     1301.85     16.33 o 
  -4   2   8       99.17       94.16      3.29 o 
  -3   2   8       14.12       27.90      2.01 o 
  -2   2   8      246.23      276.20      6.17 o 
  -1   2   8     6388.23     7179.87     75.52 o 
   0   2   8      922.14      999.23     12.83 o 
   1   2   8     3467.06     3783.32     47.94 o 
   2   2   8     1916.94     2174.90     20.70 o 
   3   2   8     1168.54     1217.91     16.33 o 
   4   2   8      379.06      362.18      7.34 o 
   5   2   8     1186.75     1184.58     20.43 o 
   6   2   8      428.47      449.18     14.93 o 
   7   2   8      364.09      348.69     13.57 o 
   8   2   8       25.56       26.32      5.02 o 
   9   2   8        0.06        3.39      5.74 o 
  10   2   8        0.06       -0.36      3.98 o 
  11   2   8        5.07       -3.08      5.03 o 
 -14   3   8       47.31       41.06      7.71 o 
 -13   3   8      201.24      210.15     11.03 o 
 -12   3   8       43.86       52.40      5.84 o 
 -11   3   8      914.75      967.29     21.32 o 
 -10   3   8      613.91      647.47     14.58 o 
  -9   3   8      778.30      782.15     11.36 o 
  -8   3   8       21.91       23.63      2.27 o 
  -7   3   8     2039.76     1921.54     20.83 o 
  -6   3   8        3.63        1.31      1.04 o 
  -5   3   8      476.25      435.57      9.95 o 
  -4   3   8       48.60       20.73      2.00 o 
  -3   3   8      209.13      173.15      5.29 o 
  -2   3   8      851.41      873.15     11.13 o 
  -1   3   8      784.53      931.99      9.09 o 
   0   3   8     1614.50     1697.34     18.24 o 
   1   3   8      937.65     1019.50     16.47 o 
   2   3   8      351.22      327.87      5.04 o 
   3   3   8      262.51      226.87      8.53 o 
   4   3   8      387.03      353.72      7.41 o 
   5   3   8      168.02      162.64     10.72 o 
   6   3   8      537.84      471.02     15.53 o 
   7   3   8       23.52       16.78      7.28 o 
   8   3   8       46.25       53.46      6.72 o 
   9   3   8       31.27       38.09      6.30 o 
  10   3   8       42.73       60.77      8.10 o 
  11   3   8      146.20      158.35     12.87 o 
 -14   4   8       38.24       40.10      6.10 o 
 -13   4   8        7.25        6.11      4.42 o 
 -12   4   8       33.28       39.47      5.49 o 
 -11   4   8        2.15        3.72      3.22 o 
 -10   4   8      124.57      130.03      8.10 o 
  -9   4   8       31.54       25.46      3.24 o 
  -8   4   8       14.05       11.03      2.72 o 
  -7   4   8      105.31       94.24      5.45 o 
  -5   4   8     3199.86     3322.03     55.01 o 
  -4   4   8     2186.15     2321.23     32.60 o 
  -3   4   8     3639.40     3993.23     51.96 o 
  -2   4   8      657.45      741.24      8.25 o 
  -1   4   8     8490.01     9260.85     74.49 o 
   0   4   8      819.25      881.40      9.82 o 
   1   4   8      698.60      738.52      9.61 o 
   2   4   8      295.24      296.44      4.70 o 
   3   4   8      691.48      628.30     10.47 o 
   4   4   8      959.41      913.55     14.07 o 
   5   4   8        1.62        1.24      2.25 o 
   6   4   8      112.42      103.99      6.20 o 
   7   4   8       15.92       15.89      4.27 o 
   8   4   8       13.38        2.44      3.58 o 
   9   4   8       57.08       71.24      8.43 o 
  10   4   8      207.03      197.52     13.83 o 
  11   4   8        0.98       -3.44      3.44 o 
 -14   5   8        3.40        5.03      5.95 o 
 -13   5   8       45.56       50.14      6.49 o 
 -12   5   8       21.94       21.96      4.66 o 
 -11   5   8       43.43       40.87      5.41 o 
 -10   5   8        1.48       -2.48      2.48 o 
  -9   5   8      502.51      482.48     13.58 o 
  -8   5   8     1217.87     1159.39     32.64 o 
  -7   5   8      845.02      829.73     17.37 o 
  -6   5   8      480.57      427.59     23.77 o 
  -5   5   8       82.33       96.67      6.30 o 
  -4   5   8      502.60      490.56     10.20 o 
  -3   5   8      882.08      889.81     16.41 o 
  -2   5   8     1941.72     2001.59     19.36 o 
  -1   5   8        0.42        0.67      0.81 o 
   0   5   8      237.77      237.73      4.66 o 
   1   5   8      370.13      375.29      6.18 o 
   2   5   8     2387.07     2311.69     22.39 o 
   3   5   8      307.98      280.20      5.80 o 
   4   5   8      114.98      114.83      4.96 o 
   5   5   8        3.97        0.91      2.12 o 
   6   5   8       85.38       83.72      8.84 o 
   7   5   8       66.82       73.80      7.54 o 
   8   5   8        1.19        5.21      3.51 o 
   9   5   8        0.88        6.40      3.99 o 
  10   5   8       14.04       19.68      5.64 o 
 -14   6   8      104.57       59.33     12.44 o 
 -13   6   8       12.67       17.01      4.64 o 
 -12   6   8       29.52       17.71      4.75 o 
 -11   6   8      204.66      223.61     10.54 o 
 -10   6   8       61.00       78.23      6.93 o 
  -9   6   8       40.88       36.33      4.79 o 
  -8   6   8      180.58      150.42     12.04 o 
  -7   6   8       36.39       33.28      4.13 o 
  -6   6   8     1391.59     1369.51     24.59 o 
  -5   6   8      220.62      198.66     11.35 o 
  -4   6   8     1888.52     1764.83     27.07 o 
  -3   6   8      151.48      164.37      4.47 o 
  -2   6   8      701.90      647.65      7.73 o 
  -1   6   8        1.29        0.54      0.63 o 
   0   6   8        0.11       -0.53      0.58 o 
   1   6   8     2159.17     2118.54     25.84 o 
   2   6   8      598.64      577.83      7.60 o 
   3   6   8       45.94       53.95      3.03 o 
   4   6   8     1018.57      955.78     15.05 o 
   5   6   8      436.44      433.26     11.29 o 
   6   6   8       11.38       16.93      3.89 o 
   7   6   8      171.11      163.07      7.97 o 
   8   6   8      584.75      557.28     19.11 o 
   9   6   8      309.10      364.41     20.61 o 
  10   6   8       67.39       69.06      8.55 o 
 -13   7   8       67.59       61.65      7.28 o 
 -12   7   8      180.42      186.76     12.66 o 
 -11   7   8       57.87       63.46      9.84 o 
 -10   7   8       49.30       54.85      6.04 o 
  -9   7   8      479.35      498.12     14.52 o 
  -8   7   8       74.28       69.34      6.18 o 
  -7   7   8      251.19      233.85      9.00 o 
  -6   7   8      441.16      463.01     15.24 o 
  -5   7   8      113.78      118.40      5.85 o 
  -4   7   8      725.52      772.83     16.56 o 
  -3   7   8     4567.45     4569.49     46.09 o 
  -2   7   8      732.21      757.32      8.94 o 
  -1   7   8      326.31      303.17     11.20 o 
   0   7   8      117.11      128.07      3.85 o 
   1   7   8      607.81      655.61      8.57 o 
   2   7   8     1280.57     1338.75     14.49 o 
   3   7   8      430.31      406.72      7.44 o 
   4   7   8      102.46      126.25      5.23 o 
   5   7   8       14.17       22.14      2.89 o 
   6   7   8        0.61        0.94      2.44 o 
   7   7   8      119.99      140.12     11.88 o 
   8   7   8      601.31      633.40     29.81 o 
   9   7   8       73.79       81.70     13.00 o 
  10   7   8      152.12      160.39     18.82 o 
 -13   8   8       15.94       25.30      6.61 o 
 -12   8   8       42.79       49.24      6.54 o 
 -11   8   8      201.96      189.87     19.43 o 
 -10   8   8       85.15       81.86      7.47 o 
  -9   8   8      206.00      228.24     10.63 o 
  -8   8   8        3.11        5.62      3.13 o 
  -7   8   8        7.19        1.72      3.01 o 
  -6   8   8        4.56       -0.99      2.33 o 
  -5   8   8      504.08      483.12     11.99 o 
  -4   8   8     1041.88      978.70     20.43 o 
  -3   8   8      673.55      640.82      9.60 o 
  -2   8   8        0.78       -1.32      1.32 o 
  -1   8   8       66.72       67.90      2.89 o 
   0   8   8       77.25       75.30      3.05 o 
   1   8   8        1.13        1.60      1.51 o 
   2   8   8     1514.40     1446.30     15.58 o 
   3   8   8      209.99      179.38      4.80 o 
   4   8   8      336.98      315.85      7.98 o 
   5   8   8        7.65        5.65      2.25 o 
   6   8   8       12.91       15.76      3.60 o 
   7   8   8      206.31      226.29     20.13 o 
   8   8   8       10.96        8.40      4.71 o 
   9   8   8       11.78       16.26      7.93 o 
 -12   9   8       14.71       11.50      5.66 o 
 -11   9   8       50.44       67.24      7.49 o 
 -10   9   8       35.57       35.39      5.45 o 
  -9   9   8        1.43        0.15      2.91 o 
  -8   9   8       53.44       54.12      6.33 o 
  -7   9   8      109.97      104.82     11.84 o 
  -6   9   8       33.25       39.54      5.19 o 
  -5   9   8       59.93       62.06      5.14 o 
  -4   9   8      742.88      756.55     17.33 o 
  -3   9   8       99.77      100.74      5.29 o 
  -2   9   8      208.49      196.58      5.47 o 
  -1   9   8      192.02      195.27      5.55 o 
   0   9   8      818.23      846.73     10.56 o 
   1   9   8        7.56        6.92      1.78 o 
   2   9   8      215.04      204.75      6.01 o 
   3   9   8      174.84      174.14      5.50 o 
   4   9   8      502.69      500.14     12.20 o 
   5   9   8       36.48       40.50      5.86 o 
   6   9   8      118.46      112.05      8.99 o 
   7   9   8       23.19       22.47      7.98 o 
   8   9   8      120.12      134.39     10.76 o 
   9   9   8       34.45       34.48      6.89 o 
 -11  10   8       30.10       33.61      6.26 o 
 -10  10   8      164.39      184.25     11.32 o 
  -9  10   8      158.12      137.90      9.62 o 
  -8  10   8      223.90      229.44     12.76 o 
  -7  10   8        0.61        2.62      3.15 o 
  -6  10   8      125.33      125.20      7.54 o 
  -5  10   8       31.22       31.56      4.42 o 
  -4  10   8        3.68        4.10      2.87 o 
  -3  10   8       57.36       49.98      3.14 o 
  -2  10   8      170.31      171.24      6.75 o 
  -1  10   8      343.60      353.75      6.73 o 
   0  10   8       75.22       62.85      3.01 o 
   1  10   8      714.68      714.27     10.61 o 
   2  10   8      181.12      152.89      6.12 o 
   3  10   8       76.23       80.19      5.24 o 
   4  10   8      310.12      292.91     11.38 o 
   5  10   8      221.22      243.25     10.85 o 
   6  10   8       27.16       29.60      8.71 o 
   7  10   8        0.46       -6.35      6.35 o 
   8  10   8       32.67       39.61     10.09 o 
 -11  11   8        7.10        4.11      5.22 o 
 -10  11   8       68.13       71.18     12.99 o 
  -9  11   8       11.35       10.52      5.15 o 
  -8  11   8        0.60       -3.21      3.21 o 
  -7  11   8       91.53      105.28      7.51 o 
  -6  11   8      109.73      124.23      8.78 o 
  -5  11   8       19.38       17.15      4.04 o 
  -4  11   8       80.12       66.69      4.72 o 
  -3  11   8       41.68       43.59      3.15 o 
  -2  11   8      450.69      411.56      8.11 o 
  -1  11   8      207.13      196.01      6.10 o 
   0  11   8       24.00       25.42      2.42 o 
   1  11   8        2.92        2.02      2.13 o 
   2  11   8      243.27      231.63     10.40 o 
   3  11   8      202.70      212.84      7.19 o 
   4  11   8        0.16        3.70      3.89 o 
   5  11   8        0.32       -3.63      5.24 o 
   6  11   8      164.08      184.46     10.62 o 
   7  11   8       44.19       41.76      9.98 o 
 -10  12   8       39.57       43.13      7.86 o 
  -9  12   8        0.65        2.25      4.94 o 
  -8  12   8        4.00        1.05      3.49 o 
  -7  12   8       11.90       10.19      6.06 o 
  -6  12   8       99.02      107.78     13.53 o 
  -5  12   8       49.25       50.29      4.58 o 
  -4  12   8      285.74      277.61      8.36 o 
  -3  12   8      390.98      387.75      8.67 o 
  -2  12   8      536.25      513.53     11.54 o 
  -1  12   8       15.92        8.82      2.78 o 
   0  12   8       48.73       43.22      3.36 o 
   1  12   8      299.53      302.86      8.83 o 
   2  12   8       13.51       11.72      3.23 o 
   3  12   8       81.80       86.30      9.89 o 
   4  12   8        5.79       17.26      4.86 o 
   5  12   8      120.32      121.48      9.24 o 
   6  12   8       32.64       24.24      7.39 o 
  -8  13   8       15.93       16.03      4.75 o 
  -7  13   8      223.30      244.09     11.05 o 
  -6  13   8        5.84        2.70      4.28 o 
  -5  13   8       86.17       94.34      6.73 o 
  -4  13   8      243.95      253.79      9.32 o 
  -3  13   8      126.97      135.64      9.21 o 
  -2  13   8       49.38       44.68      4.29 o 
  -1  13   8      170.42      164.62      5.79 o 
   0  13   8        8.21        6.03      2.79 o 
   1  13   8        4.08       -0.28      2.70 o 
   2  13   8      210.60      232.75      8.08 o 
   3  13   8        0.03       -0.82      3.76 o 
   4  13   8       56.02       61.79      7.17 o 
   5  13   8       60.94       66.21      9.75 o 
  -7  14   8      116.12      112.82     10.37 o 
  -6  14   8      101.78       90.15      7.10 o 
  -5  14   8        0.60       -0.26      3.25 o 
  -4  14   8       29.29       33.91      4.79 o 
  -3  14   8      149.19      169.44     10.86 o 
  -2  14   8      109.91      124.71      6.35 o 
  -1  14   8      143.04      148.03      5.65 o 
   0  14   8       94.00       89.81      7.30 o 
   1  14   8       36.06       27.43      4.99 o 
   2  14   8       19.34       17.05      4.73 o 
   3  14   8        7.21       10.75      4.78 o 
  -4  15   8       58.90       46.23      6.47 o 
  -3  15   8      159.88      164.18     16.97 o 
  -2  15   8        3.50        3.10      3.22 o 
  -1  15   8       58.06       62.55     13.66 o 
   0  15   8       87.66       99.07      7.84 o 
   1  15   8      207.46      237.49     20.03 o 
 -15   1   9       77.26       76.29      9.76 o 
 -14   1   9      225.76      225.65     13.28 o 
 -13   1   9       31.05       35.34      3.85 o 
 -12   1   9      189.99      197.23      6.69 o 
 -11   1   9       25.22       22.32      3.01 o 
 -10   1   9      129.67      128.68      4.85 o 
  -9   1   9     1790.83     1736.85     20.29 o 
  -8   1   9        2.45        1.34      1.37 o 
  -7   1   9      233.99      202.90      4.74 o 
  -6   1   9      232.88      259.58      5.30 o 
  -5   1   9     2009.43     1939.88     24.86 o 
  -4   1   9      689.86      734.10     11.22 o 
  -3   1   9      172.39      155.03      4.22 o 
  -2   1   9     1205.45     1303.24     17.20 o 
  -1   1   9      961.83      939.69      9.22 o 
   0   1   9       50.39       60.53      2.03 o 
   1   1   9       14.64       35.32      1.72 o 
   2   1   9     4374.13     4378.77     93.29 o 
   3   1   9      214.83      190.86      4.20 o 
   4   1   9     2554.41     2451.58     30.37 o 
   5   1   9       12.04        9.89      2.14 o 
   6   1   9     1472.08     1338.25     30.86 o 
   7   1   9      193.92      167.57      9.59 o 
   8   1   9      265.85      280.46     16.75 o 
   9   1   9        2.57        1.10      3.45 o 
  10   1   9      200.26      220.25     12.96 o 
  11   1   9       46.39       46.28      7.82 o 
 -15   2   9       42.58       48.25      8.74 o 
 -14   2   9       26.97       32.09      6.99 o 
 -13   2   9      365.65      401.95     13.51 o 
 -12   2   9        9.09        5.08      3.21 o 
 -11   2   9      226.96      234.24      6.38 o 
 -10   2   9       36.08       29.49      2.71 o 
  -9   2   9      256.29      258.64      6.02 o 
  -8   2   9      696.00      714.14     10.34 o 
  -7   2   9      172.87      149.64      4.24 o 
  -6   2   9       13.64        5.54      1.28 o 
  -5   2   9     1107.84     1140.39     18.54 o 
  -4   2   9     1470.79     1632.54     21.20 o 
  -3   2   9      944.18     1008.57     16.17 o 
  -2   2   9     4481.03     4766.77     46.99 o 
  -1   2   9       92.28       82.20      1.94 o 
   0   2   9     5813.11     6174.94     59.44 o 
   1   2   9        2.22        7.54      1.24 o 
   2   2   9     1523.31     1534.78     15.53 o 
   3   2   9       59.73       80.24      2.83 o 
   4   2   9     1562.00     1504.54     20.37 o 
   5   2   9      640.18      639.49     11.28 o 
   6   2   9       89.86      102.61     11.86 o 
   7   2   9      329.12      287.79     15.41 o 
   8   2   9      374.05      353.45     14.80 o 
   9   2   9      264.84      272.39     31.87 o 
  10   2   9      215.19      216.55     13.85 o 
  11   2   9       58.70       65.73      8.97 o 
 -14   3   9       36.15       36.34      5.72 o 
 -13   3   9        0.10        2.24      3.57 o 
 -12   3   9       10.82        9.07      3.50 o 
 -11   3   9        3.27        1.19      2.90 o 
 -10   3   9       63.85       65.43      4.84 o 
  -9   3   9      281.96      279.89      6.16 o 
  -8   3   9     1016.18     1054.71     13.55 o 
  -7   3   9       83.62       83.03      3.33 o 
  -6   3   9      509.45      536.21     10.82 o 
  -5   3   9     1424.02     1530.73     20.45 o 
  -4   3   9     1675.88     1946.65     24.69 o 
  -3   3   9      141.17      145.99      4.52 o 
  -2   3   9      597.10      640.23      8.89 o 
  -1   3   9      442.41      506.79      5.87 o 
   0   3   9       13.45       17.69      1.44 o 
   1   3   9      342.06      288.53     10.34 o 
   2   3   9     1372.32     1320.85     15.13 o 
   3   3   9       22.48       20.96      1.75 o 
   4   3   9     3092.15     2932.74     35.68 o 
   5   3   9       20.42       11.34      2.53 o 
   6   3   9      619.84      576.17     13.43 o 
   7   3   9      438.33      424.46     15.66 o 
   8   3   9       46.14       40.07      6.24 o 
   9   3   9       42.26       41.95      6.72 o 
  10   3   9        3.72        3.11      9.54 o 
  11   3   9        0.37        3.24      6.46 o 
 -14   4   9        1.22        2.73      3.85 o 
 -13   4   9        2.00       -1.62      3.22 o 
 -12   4   9       28.66       24.38      4.80 o 
 -11   4   9      134.25      128.74      8.50 o 
 -10   4   9        0.06        0.41      2.44 o 
  -9   4   9      654.51      693.60     13.76 o 
  -8   4   9       11.79       11.92      2.46 o 
  -7   4   9      162.10      140.41      5.71 o 
  -5   4   9     2613.06     2802.85     47.22 o 
  -4   4   9      305.95      395.28     13.62 o 
  -3   4   9       50.02       57.77      2.51 o 
  -2   4   9     1712.66     1911.41     18.58 o 
  -1   4   9      596.02      662.91      7.26 o 
   0   4   9      741.33      720.88      8.57 o 
   1   4   9       17.09       15.47      1.66 o 
   2   4   9      236.25      205.48      3.98 o 
   3   4   9     5155.04     5001.21     50.17 o 
   4   4   9     1360.21     1253.96     20.20 o 
   5   4   9        1.58        2.20      1.89 o 
   6   4   9      980.59      914.44     18.29 o 
   7   4   9       66.63       59.65      6.95 o 
   8   4   9      268.13      258.99     18.13 o 
   9   4   9      761.66      752.56     28.41 o 
  10   4   9       55.58       60.97     17.99 o 
 -14   5   9      134.29      152.11     17.53 o 
 -13   5   9       79.57       71.30      7.34 o 
 -12   5   9       53.82       42.83      5.81 o 
 -11   5   9      193.48      208.16      9.59 o 
 -10   5   9        7.93       17.96      4.05 o 
  -9   5   9      175.12      151.47      8.48 o 
  -8   5   9     1358.69     1295.44     29.08 o 
  -7   5   9       31.16       35.00      4.12 o 
  -6   5   9        2.23        4.98      2.19 o 
  -5   5   9      832.73      767.06     26.46 o 
  -4   5   9      232.98      242.54     12.65 o 
  -3   5   9     1522.11     1539.99     18.84 o 
  -2   5   9       35.84       33.51      1.40 o 
  -1   5   9     2084.28     2087.75     18.77 o 
   0   5   9      400.89      384.49      5.68 o 
   1   5   9       14.78        9.04      1.53 o 
   2   5   9     1067.26     1093.40     12.15 o 
   3   5   9     1775.78     1709.20     19.70 o 
   4   5   9      634.09      606.27     11.15 o 
   5   5   9        0.86       -0.80      1.74 o 
   6   5   9      868.69      885.16     18.28 o 
   7   5   9        2.10        4.67      3.53 o 
   8   5   9      125.38      112.88     25.54 o 
   9   5   9      107.09      123.23     10.77 o 
  10   5   9      125.48      118.52     20.75 o 
 -14   6   9       18.01       29.85     10.19 o 
 -13   6   9      119.25      119.09      9.44 o 
 -12   6   9       16.33       21.69      4.89 o 
 -11   6   9        1.71        5.29      3.46 o 
 -10   6   9        1.17       -0.55      2.87 o 
  -9   6   9      137.40      116.56      7.68 o 
  -8   6   9       37.73       43.66      4.87 o 
  -7   6   9      245.25      238.16      9.30 o 
  -6   6   9       11.56        7.92      3.24 o 
  -5   6   9      141.84      140.35      6.98 o 
  -4   6   9      158.78      145.77      5.82 o 
  -3   6   9       17.43       22.84      2.13 o 
  -2   6   9      257.92      265.67      4.32 o 
  -1   6   9        0.61        1.10      0.91 o 
   0   6   9      137.06      140.02      4.71 o 
   1   6   9     1068.22     1005.14     16.17 o 
   2   6   9     1040.52      971.46     11.28 o 
   3   6   9       67.82       68.52      3.24 o 
   4   6   9      164.19      171.08      5.64 o 
   5   6   9       71.88       77.53      5.49 o 
   6   6   9       79.71       93.22      6.62 o 
   7   6   9        1.34        0.70      2.73 o 
   8   6   9       51.31       59.08      7.57 o 
   9   6   9      169.49      168.24     12.67 o 
  10   6   9       21.94       24.01     17.79 o 
 -13   7   9        0.05       -3.37      3.37 o 
 -12   7   9        7.26        2.90      3.80 o 
 -11   7   9       27.19       23.17      5.02 o 
 -10   7   9        1.00       -2.34      2.73 o 
  -9   7   9      550.02      541.56     15.30 o 
  -8   7   9        0.11        4.48      2.78 o 
  -7   7   9      588.45      554.93     19.63 o 
  -6   7   9      342.52      368.03     13.48 o 
  -5   7   9      556.05      619.23     13.44 o 
  -4   7   9       24.08       33.51      3.68 o 
  -3   7   9      434.53      409.72      6.99 o 
  -2   7   9       61.41       62.02      2.36 o 
  -1   7   9      938.16      914.99     10.81 o 
   0   7   9       19.84       18.95      1.89 o 
   1   7   9     1101.84     1119.96     12.77 o 
   2   7   9       73.39       62.74      2.88 o 
   3   7   9        1.75        4.90      1.69 o 
   4   7   9        2.61        4.54      2.98 o 
   5   7   9       81.21       66.30      4.64 o 
   6   7   9       15.51       12.91      7.90 o 
   7   7   9       46.05       46.59      5.18 o 
   8   7   9        0.33       -0.20      3.04 o 
   9   7   9        4.70       12.94      7.24 o 
 -13   8   9        7.70       11.27      4.81 o 
 -12   8   9       12.28       13.86      4.66 o 
 -11   8   9       44.66       48.51      6.37 o 
 -10   8   9      248.90      256.54     11.28 o 
  -9   8   9      134.70      132.27      8.86 o 
  -8   8   9        3.77        0.86      3.87 o 
  -7   8   9      265.50      236.63     12.12 o 
  -6   8   9     1222.08     1300.77     24.07 o 
  -5   8   9     2765.10     2822.83     41.92 o 
  -4   8   9     1455.11     1412.42     23.70 o 
  -3   8   9     3048.67     2951.33     31.60 o 
  -2   8   9       62.39       67.24      3.34 o 
  -1   8   9      734.99      709.11      9.21 o 
   0   8   9      313.58      270.25      5.17 o 
   1   8   9     1277.15     1171.26     14.68 o 
   2   8   9       13.10       14.80      2.38 o 
   3   8   9        4.63        2.89      1.63 o 
   4   8   9        4.20        1.85      2.19 o 
   5   8   9      352.02      358.43      9.10 o 
   6   8   9       46.64       46.60      5.13 o 
   7   8   9      137.08      153.17     11.07 o 
   8   8   9        3.05       -5.75      9.53 o 
   9   8   9       84.80       88.39     14.16 o 
 -12   9   9       76.93       74.79      8.16 o 
 -11   9   9      117.77      127.96     11.87 o 
 -10   9   9        7.17       10.54      5.95 o 
  -9   9   9       37.88       29.35      4.94 o 
  -8   9   9      120.20      135.08     10.86 o 
  -7   9   9       42.57       36.81      6.04 o 
  -6   9   9      156.45      154.19      7.80 o 
  -5   9   9        4.23        3.53      2.79 o 
  -4   9   9      184.89      192.80      6.34 o 
  -3   9   9      428.80      421.40      7.63 o 
  -2   9   9      132.83      125.66      4.32 o 
  -1   9   9      658.26      637.30      9.80 o 
   0   9   9      508.35      529.61      7.81 o 
   1   9   9     1003.58     1004.44     13.29 o 
   2   9   9      449.27      455.48      9.30 o 
   3   9   9      269.06      258.85      6.83 o 
   4   9   9       83.20       79.02      5.78 o 
   5   9   9       31.84       36.77      5.41 o 
   6   9   9      215.40      220.45     11.29 o 
   7   9   9       34.01       36.52      6.53 o 
   8   9   9      212.05      212.45     13.37 o 
 -11  10   9        0.24        6.51      4.48 o 
 -10  10   9       10.52       19.94      6.11 o 
  -9  10   9       86.22       80.07     26.55 o 
  -8  10   9       38.70       43.41      6.99 o 
  -7  10   9       59.26       60.00      5.86 o 
  -6  10   9      232.15      241.34     10.14 o 
  -5  10   9       25.42       25.36      4.09 o 
  -4  10   9       63.61       54.36      4.14 o 
  -3  10   9       15.16       18.92      2.34 o 
  -2  10   9      312.04      342.68      7.23 o 
  -1  10   9       67.82       78.45      3.58 o 
   0  10   9      398.95      412.59      7.64 o 
   1  10   9       24.34       21.86      2.45 o 
   2  10   9      380.47      379.13      8.61 o 
   3  10   9       10.05       10.13      4.03 o 
   4  10   9      204.36      192.96      9.53 o 
   5  10   9        1.80        6.58      4.19 o 
   6  10   9       20.73       18.54      9.16 o 
   7  10   9      111.76      123.23     14.51 o 
   8  10   9       25.13       17.97      9.07 o 
 -11  11   9      411.17      433.07     34.38 o 
 -10  11   9      772.73      809.03     26.88 o 
  -9  11   9        3.17        0.58      4.30 o 
  -8  11   9        0.19        0.61      3.63 o 
  -7  11   9       40.30       41.26      5.19 o 
  -6  11   9      392.50      439.87     13.08 o 
  -5  11   9        0.09       -0.57      2.88 o 
  -4  11   9       91.78       93.37      5.42 o 
  -3  11   9      172.10      184.82      5.39 o 
  -2  11   9      128.36      121.00      5.78 o 
  -1  11   9      147.30      148.14      6.49 o 
   0  11   9      111.71      105.40      4.38 o 
   1  11   9      769.35      837.84     15.84 o 
   2  11   9        6.58        7.89      2.89 o 
   3  11   9      741.05      807.66     15.39 o 
   4  11   9       45.89       33.25      6.67 o 
   5  11   9       19.99       19.05      5.04 o 
   6  11   9      150.03      155.77     10.41 o 
   7  11   9       52.03       41.11     10.36 o 
 -10  12   9        0.01        0.54      4.72 o 
  -9  12   9       27.71       24.76      9.07 o 
  -8  12   9       11.57       16.89      5.50 o 
  -7  12   9      318.17      318.02     13.34 o 
  -6  12   9        0.24       -0.87      3.11 o 
  -5  12   9       58.85       48.13      4.51 o 
  -4  12   9        0.11       -2.22      2.28 o 
  -3  12   9       39.27       35.20      3.40 o 
  -2  12   9       12.61        9.77      2.94 o 
  -1  12   9       19.04       16.01      3.49 o 
   0  12   9      228.51      232.76      6.91 o 
   1  12   9       46.28       40.01      4.14 o 
   2  12   9      466.65      491.24     19.29 o 
   3  12   9        2.11       -3.64      3.64 o 
   4  12   9       56.50       70.29      7.69 o 
   5  12   9       78.06       79.85      7.90 o 
   6  12   9       39.48       43.57      8.81 o 
  -8  13   9       97.55      100.65     11.43 o 
  -7  13   9      108.02      100.61      8.12 o 
  -6  13   9       85.31       71.53      6.80 o 
  -5  13   9       68.69       61.36      7.81 o 
  -4  13   9       14.20        9.16      4.17 o 
  -3  13   9       73.02       72.12      6.76 o 
  -2  13   9        3.22        3.93      2.88 o 
  -1  13   9      120.17      126.40      5.33 o 
   0  13   9       71.58       68.04      7.44 o 
   1  13   9       64.04       72.64      9.43 o 
   2  13   9      164.18      178.11      7.24 o 
   3  13   9       20.11       30.79      5.53 o 
   4  13   9        7.95       10.67      4.72 o 
  -7  14   9        0.85       -1.40      4.46 o 
  -6  14   9       31.90       27.26      4.70 o 
  -5  14   9        0.01       -2.95      2.95 o 
  -4  14   9      425.53      420.50     15.19 o 
  -3  14   9      328.57      325.79     12.44 o 
  -2  14   9      189.58      181.35      7.98 o 
  -1  14   9       10.29        9.05      3.19 o 
   0  14   9      100.44      110.59      7.98 o 
   1  14   9        2.43       -1.33      3.60 o 
   2  14   9       43.74       42.26      4.43 o 
   3  14   9       22.52       22.62      5.32 o 
  -3  15   9      613.81      652.35     24.80 o 
  -2  15   9      347.00      371.35     10.46 o 
  -1  15   9       51.92       53.45      6.17 o 
   0  15   9       53.32       62.66      6.50 o 
 -14   0  10      499.42      513.17     19.34 o 
 -13   0  10        3.70        1.61      3.98 o 
 -12   0  10      566.38      570.94     21.08 o 
 -11   0  10        9.61       12.78      3.43 o 
 -10   0  10      210.10      211.85      7.96 o 
  -9   0  10      358.20      367.70     10.28 o 
  -8   0  10       14.11       11.99      2.73 o 
  -7   0  10      300.86      421.14     13.36 o 
  -6   0  10       99.71      118.31      4.99 o 
  -5   0  10     1225.31     1220.93     24.42 o 
  -4   0  10        0.32        4.62      1.93 o 
  -3   0  10     1958.84     2145.32     37.83 o 
  -2   0  10      528.54      529.81     12.97 o 
  -1   0  10     3032.49     3181.95     35.99 o 
   0   0  10     9404.87    10680.91    130.71 o 
   1   0  10     5678.90     6149.94     77.22 o 
   2   0  10      945.20     1032.77     16.04 o 
   3   0  10      174.58      203.52     10.90 o 
   4   0  10      215.79      189.26      7.93 o 
   5   0  10     3964.67     3799.46     64.35 o 
   6   0  10       30.33       38.09      7.68 o 
   7   0  10       30.83       48.79      9.00 o 
   8   0  10      854.54      773.38     33.38 o 
   9   0  10      146.45      119.61     15.01 o 
  10   0  10        2.35        2.41      6.07 o 
 -15   1  10        2.80        6.34      5.20 o 
 -14   1  10        0.02       -1.56      4.01 o 
 -13   1  10      139.17      127.71      6.57 o 
 -12   1  10       46.28       49.14      3.75 o 
 -11   1  10        0.45       -1.11      1.77 o 
 -10   1  10        0.38        0.98      1.62 o 
  -9   1  10       30.08       32.14      2.75 o 
  -8   1  10      135.88      139.98      5.13 o 
  -7   1  10      289.55      304.27      5.91 o 
  -6   1  10       10.22        4.07      1.52 o 
  -5   1  10       89.09      127.45      5.12 o 
  -4   1  10     1327.77     1328.43     20.85 o 
  -3   1  10        0.06        1.09      1.02 o 
  -2   1  10        1.08        2.07      0.72 o 
  -1   1  10      654.55      716.69      7.61 o 
   0   1  10      668.70      673.35      8.02 o 
   1   1  10      720.69      735.23      8.71 o 
   2   1  10        2.46        7.13      1.64 o 
   3   1  10        4.78        3.23      0.94 o 
   4   1  10      355.27      302.86      7.16 o 
   5   1  10     1767.97     1672.50     25.37 o 
   6   1  10      478.70      476.10     16.23 o 
   7   1  10      107.22      106.70      9.10 o 
   8   1  10       51.82       37.24      6.25 o 
   9   1  10      591.45      569.68     31.04 o 
  10   1  10      235.14      236.13     13.65 o 
 -15   2  10      205.40      246.56     15.51 o 
 -14   2  10      209.78      201.21     14.17 o 
 -13   2  10        3.04        4.35      3.58 o 
 -12   2  10       39.99       41.01      5.31 o 
 -11   2  10       74.81       79.18      4.77 o 
 -10   2  10      535.19      514.97      9.18 o 
  -9   2  10        9.20        6.36      1.85 o 
  -8   2  10      427.14      430.40      7.59 o 
  -7   2  10       60.32       69.54      3.14 o 
  -6   2  10       59.50       66.85      3.65 o 
  -5   2  10     1257.01     1328.62     18.42 o 
  -4   2  10     1455.96     1555.95     20.66 o 
  -3   2  10      395.56      556.97     10.64 o 
  -2   2  10      376.84      445.81      5.78 o 
  -1   2  10      271.36      316.69      4.40 o 
   0   2  10       83.48       65.78      2.46 o 
   1   2  10      190.97      170.96      3.81 o 
   2   2  10      599.01      579.74      7.91 o 
   3   2  10      256.96      239.84      4.86 o 
   4   2  10     5401.53     5241.08     69.58 o 
   5   2  10      155.43      126.19      5.24 o 
   6   2  10      329.26      325.50      9.79 o 
   7   2  10        3.25        4.05      3.16 o 
   8   2  10        4.66        5.85      3.85 o 
   9   2  10       16.53       26.80      6.80 o 
  10   2  10      283.76      285.30     15.20 o 
 -15   3  10       25.96       48.93     11.26 o 
 -14   3  10       96.56      100.21      8.49 o 
 -13   3  10       30.84       35.84      5.54 o 
 -12   3  10      107.74      118.64     13.97 o 
 -11   3  10       64.94       59.45      5.35 o 
 -10   3  10      923.42      903.67     16.70 o 
  -9   3  10        0.83       -1.43      1.83 o 
  -8   3  10     2263.42     2207.81     24.05 o 
  -7   3  10      236.88      248.28      5.23 o 
  -6   3  10       34.78       22.42      2.72 o 
  -5   3  10        5.29       -0.79      1.29 o 
  -4   3  10        0.30        4.36      1.52 o 
  -3   3  10      149.23      141.11      6.24 o 
  -2   3  10     1711.25     1739.61     17.78 o 
  -1   3  10      873.59     1081.27     10.49 o 
   0   3  10       63.23       51.76      1.97 o 
   1   3  10      704.74      654.51      9.10 o 
   2   3  10      493.16      466.41      6.52 o 
   3   3  10       29.91       40.86      2.41 o 
   4   3  10       37.80       25.47      2.81 o 
   5   3  10        0.13        1.62      2.00 o 
   6   3  10      166.15      156.49      6.96 o 
   7   3  10       27.30       29.22      5.43 o 
   8   3  10      119.42      116.58     21.16 o 
   9   3  10      130.66      118.56     10.78 o 
  10   3  10       16.04       21.02      7.34 o 
 -14   4  10        4.73       11.37      4.30 o 
 -13   4  10       78.37       89.06      8.02 o 
 -12   4  10        5.16       10.32      3.99 o 
 -11   4  10      254.06      242.76     10.32 o 
 -10   4  10       24.14       25.20      3.44 o 
  -9   4  10       26.50       27.09      3.67 o 
  -8   4  10       72.25       82.74      5.03 o 
  -7   4  10      580.71      555.13     11.38 o 
  -6   4  10       34.32       46.48      6.53 o 
  -5   4  10     1070.37     1073.57     26.94 o 
  -4   4  10       34.15       37.72      2.73 o 
  -3   4  10       25.27        9.50      1.10 o 
  -2   4  10      264.76      274.00      3.86 o 
  -1   4  10      186.88      176.56      3.95 o 
   0   4  10       86.59       81.68      2.59 o 
   1   4  10       82.01       83.03      3.78 o 
   2   4  10      767.16      690.36      8.65 o 
   3   4  10      349.60      325.00      6.14 o 
   4   4  10      915.66      913.22     14.68 o 
   5   4  10        1.37        3.46      1.95 o 
   6   4  10      764.64      716.22     15.99 o 
   7   4  10       35.26       18.37      4.56 o 
   8   4  10       36.24       29.21      5.72 o 
   9   4  10      158.14      165.07     12.80 o 
  10   4  10       50.29       55.04      8.29 o 
 -14   5  10       64.72       84.36      8.41 o 
 -13   5  10      290.24      272.71     12.09 o 
 -12   5  10        4.71        3.32      3.33 o 
 -11   5  10       20.26       12.86      7.20 o 
 -10   5  10        8.35        8.81      3.53 o 
  -9   5  10      307.34      284.37     10.34 o 
  -8   5  10      676.18      674.09     15.99 o 
  -7   5  10      249.88      273.53     17.61 o 
  -6   5  10       49.24       59.64      6.40 o 
  -5   5  10      600.08      689.11     27.19 o 
  -4   5  10      313.90      328.82     18.75 o 
  -3   5  10        4.53        0.78      1.13 o 
  -2   5  10       98.56      120.61      2.51 o 
  -1   5  10      203.80      204.75      3.96 o 
   0   5  10        0.00        1.16      1.08 o 
   1   5  10      119.99      146.88      7.54 o 
   2   5  10      629.84      678.82      8.74 o 
   3   5  10      648.39      590.24      9.07 o 
   4   5  10       44.16       42.75      3.89 o 
   5   5  10        0.04       -1.79      1.98 o 
   6   5  10      145.44      155.82      7.91 o 
   7   5  10       21.69       17.13      3.85 o 
   8   5  10      171.31      156.50     21.41 o 
   9   5  10       44.12       57.71      9.04 o 
  10   5  10       19.45       17.27      7.78 o 
 -14   6  10        2.43        4.77      4.17 o 
 -13   6  10        0.09       -1.65      3.58 o 
 -12   6  10       67.19       65.92     12.42 o 
 -11   6  10      200.87      206.46     13.28 o 
 -10   6  10      130.63      135.37     11.02 o 
  -9   6  10      744.80      732.33     22.53 o 
  -8   6  10       61.12       65.13      5.73 o 
  -7   6  10     1795.91     1871.03     60.62 o 
  -6   6  10      379.99      396.81     13.70 o 
  -5   6  10     1334.89     1322.68     22.21 o 
  -4   6  10        5.20        9.55      3.23 o 
  -3   6  10     1648.19     1684.83     19.05 o 
  -2   6  10      234.28      231.29      4.56 o 
  -1   6  10     1408.65     1380.93     14.72 o 
   0   6  10        3.29        0.89      1.11 o 
   1   6  10     2109.47     2025.10     20.58 o 
   2   6  10      311.85      312.29      5.39 o 
   3   6  10      211.55      218.17      5.19 o 
   4   6  10     2995.27     2933.38     36.89 o 
   5   6  10       96.81       91.45      6.64 o 
   6   6  10      153.49      149.19      8.24 o 
   7   6  10      190.22      218.38      9.91 o 
   8   6  10      765.91      794.17     24.40 o 
   9   6  10       47.28       53.09      7.66 o 
 -13   7  10      368.59      410.75     15.39 o 
 -12   7  10        2.76        4.12      3.63 o 
 -11   7  10       60.28       63.95      6.91 o 
 -10   7  10      104.76      109.26     11.16 o 
  -9   7  10       71.03       83.82      7.17 o 
  -8   7  10       79.05       80.43      6.73 o 
  -7   7  10      154.17      158.81      9.87 o 
  -6   7  10        4.64        3.29      3.29 o 
  -5   7  10      387.70      400.17     11.31 o 
  -4   7  10      171.34      167.55      6.61 o 
  -3   7  10       43.86       55.01      2.82 o 
  -2   7  10        3.48        7.86      1.73 o 
  -1   7  10       45.69       37.25      2.33 o 
   0   7  10      382.52      337.95      6.42 o 
   1   7  10      483.20      502.84      7.40 o 
   2   7  10     1284.04     1221.89     13.79 o 
   3   7  10       53.91       58.27      3.22 o 
   4   7  10       14.23       11.28      2.56 o 
   5   7  10      265.70      269.96      7.81 o 
   6   7  10       42.15       50.61      7.55 o 
   7   7  10      151.32      133.18      8.20 o 
   8   7  10        3.86        5.94      3.75 o 
   9   7  10        7.87        7.77      6.81 o 
 -13   8  10       17.44       12.49      5.01 o 
 -12   8  10        0.08        3.49      5.71 o 
 -11   8  10      194.65      179.09     13.37 o 
 -10   8  10       37.87       28.01      6.21 o 
  -9   8  10       12.38       14.08      5.07 o 
  -8   8  10      184.55      155.70     11.19 o 
  -7   8  10      427.94      443.00     16.13 o 
  -6   8  10     1171.70     1198.75     32.11 o 
  -5   8  10       26.48       25.80      3.99 o 
  -4   8  10       56.51       52.79      3.72 o 
  -3   8  10      340.80      300.20      6.16 o 
  -2   8  10      182.42      166.55      4.64 o 
  -1   8  10      521.42      505.42      8.16 o 
   0   8  10      658.60      600.78      9.45 o 
   1   8  10      381.79      344.57      6.66 o 
   2   8  10      337.07      318.15      7.41 o 
   3   8  10       11.69        8.38      1.97 o 
   4   8  10      318.68      299.61      8.89 o 
   5   8  10       61.83       66.26      4.72 o 
   6   8  10       26.68       24.72      4.32 o 
   7   8  10        0.66        2.42     10.05 o 
   8   8  10       10.15        7.05      4.68 o 
 -12   9  10      264.31      289.68     13.16 o 
 -11   9  10       81.78       79.00      9.18 o 
 -10   9  10       12.54        6.56      5.02 o 
  -9   9  10        5.85        3.02      4.15 o 
  -8   9  10       69.48       77.40     15.90 o 
  -7   9  10      202.93      194.50     12.01 o 
  -6   9  10      215.43      221.74      8.64 o 
  -5   9  10      329.70      344.76     10.47 o 
  -4   9  10      454.19      480.43     10.13 o 
  -3   9  10       77.68       76.68      3.56 o 
  -2   9  10        2.84        5.81      1.83 o 
  -1   9  10     1169.49     1114.24     14.27 o 
   0   9  10      188.38      193.39      5.11 o 
   1   9  10      329.27      332.86      6.66 o 
   2   9  10      110.89      121.14      6.97 o 
   3   9  10       48.34       49.08      3.61 o 
   4   9  10       65.76       70.92      5.51 o 
   5   9  10      206.20      220.62      8.70 o 
   6   9  10        2.22       -1.48      3.77 o 
   7   9  10      101.89       96.64      9.22 o 
   8   9  10       25.59       30.25      6.55 o 
 -11  10  10     1307.19     1397.03     38.18 o 
 -10  10  10      426.80      398.08     18.13 o 
  -9  10  10      153.12      128.82     11.42 o 
  -8  10  10       16.98       19.51      5.56 o 
  -7  10  10      186.88      203.78      8.91 o 
  -6  10  10      787.81      775.91     17.60 o 
  -5  10  10      124.09      121.00      7.25 o 
  -4  10  10       94.28       78.06      4.88 o 
  -3  10  10      178.42      193.90      5.36 o 
  -2  10  10      376.24      397.05      9.01 o 
  -1  10  10       75.29       72.81      3.51 o 
   0  10  10      350.59      358.76      7.60 o 
   1  10  10      219.90      215.22      5.55 o 
   2  10  10      267.20      279.20      9.02 o 
   3  10  10      142.77      146.28      6.23 o 
   4  10  10      119.51      118.82     10.13 o 
   5  10  10        0.10       -0.29      4.04 o 
   6  10  10      427.92      423.37     14.97 o 
   7  10  10        3.12       13.09      8.19 o 
 -11  11  10        0.58        3.06      5.28 o 
 -10  11  10       44.32       60.16      9.36 o 
  -9  11  10       32.20       38.17      7.21 o 
  -8  11  10        1.40        4.87      3.60 o 
  -7  11  10        6.30       -0.76      3.07 o 
  -6  11  10       33.01       24.87      4.49 o 
  -5  11  10      122.30      122.90      7.69 o 
  -4  11  10        0.50       -1.46      2.17 o 
  -3  11  10        8.05        5.12      2.87 o 
  -2  11  10      125.34      113.10      5.31 o 
  -1  11  10       26.24       26.95      2.86 o 
   0  11  10       43.46       40.25      5.09 o 
   1  11  10      184.95      167.50      6.67 o 
   2  11  10      299.07      294.70      8.79 o 
   3  11  10        1.27        0.51      3.80 o 
   4  11  10       61.40       57.67     16.87 o 
   5  11  10       24.66       22.69      5.37 o 
   6  11  10        0.15        7.70      5.53 o 
 -10  12  10       56.64       54.04      8.65 o 
  -9  12  10       33.68       31.39      7.07 o 
  -8  12  10       37.90       31.08      5.43 o 
  -7  12  10      376.82      368.42     13.08 o 
  -6  12  10        4.30        2.36      3.38 o 
  -5  12  10       10.35        9.09      3.01 o 
  -4  12  10      114.71       98.18      9.97 o 
  -3  12  10      146.92      150.16      7.56 o 
  -2  12  10      142.51      134.94      6.19 o 
  -1  12  10       23.16       18.31      2.79 o 
   0  12  10       90.05       83.30      4.34 o 
   1  12  10      154.32      152.71      7.33 o 
   2  12  10        6.91        9.41      3.16 o 
   3  12  10        2.90       -0.99      3.98 o 
   4  12  10      187.80      178.94     10.31 o 
   5  12  10        2.97        1.79      4.27 o 
  -8  13  10       79.37       78.00      7.48 o 
  -7  13  10       23.68       29.87      5.31 o 
  -6  13  10       84.91       87.75      7.47 o 
  -5  13  10      199.87      229.16     14.99 o 
  -4  13  10      435.58      417.58     24.69 o 
  -3  13  10      187.04      182.85      9.30 o 
  -2  13  10       63.11       56.95      8.21 o 
  -1  13  10        9.70        9.05      3.00 o 
   0  13  10        9.66        6.22      3.75 o 
   1  13  10       12.14        6.91      2.98 o 
   2  13  10       18.25       13.63      3.55 o 
   3  13  10       56.55       61.47      6.95 o 
   4  13  10       13.87       12.00      4.93 o 
  -6  14  10        2.03       -2.46      3.22 o 
  -5  14  10        0.05        0.43      3.27 o 
  -4  14  10      201.31      198.23     10.28 o 
  -3  14  10       86.97       85.35      7.49 o 
  -2  14  10       82.53       86.26      4.90 o 
  -1  14  10      136.92      148.19     11.28 o 
   0  14  10        1.37       -3.51      3.51 o 
   1  14  10       44.53       50.04      6.01 o 
   2  14  10      271.54      280.35     11.50 o 
  -2  15  10       29.16       32.27      7.30 o 
 -15   1  11      141.07      136.33     11.99 o 
 -14   1  11        4.09        3.29      4.45 o 
 -13   1  11      187.08      213.42     10.19 o 
 -12   1  11       16.50       10.09      2.43 o 
 -11   1  11      337.92      333.88      7.65 o 
 -10   1  11      404.92      393.35      7.89 o 
  -9   1  11     3904.94     3884.24     39.57 o 
  -8   1  11       88.87       96.99      4.05 o 
  -7   1  11      333.12      302.30      6.60 o 
  -6   1  11     2019.54     2088.61     31.45 o 
  -5   1  11     2731.72     2723.32     33.81 o 
  -4   1  11       15.68       13.70      1.90 o 
  -3   1  11       65.98       53.44      3.11 o 
  -2   1  11      151.06      148.29      2.72 o 
  -1   1  11      177.74      201.99      3.63 o 
   0   1  11      166.53      144.66      3.63 o 
   1   1  11      515.21      568.13      7.45 o 
   2   1  11      205.54      234.43      5.01 o 
   3   1  11        2.84        7.34      1.78 o 
   4   1  11      344.86      287.80      7.19 o 
   5   1  11        1.97        5.57      2.07 o 
   6   1  11      573.98      599.74     14.24 o 
   7   1  11      113.74      103.84     17.67 o 
   8   1  11      105.98      111.07     14.56 o 
   9   1  11      164.06      154.01     12.22 o 
  10   1  11      132.02      113.99     20.95 o 
 -15   2  11        2.45       -2.50      4.60 o 
 -14   2  11      135.01      142.44      9.74 o 
 -13   2  11      547.71      622.06     20.13 o 
 -12   2  11       61.57       65.33      5.92 o 
 -11   2  11      366.83      351.72      9.84 o 
 -10   2  11      485.30      468.56      8.75 o 
  -9   2  11      135.12      138.28      6.72 o 
  -8   2  11      643.86      622.21      9.54 o 
  -7   2  11       12.59       11.34      1.92 o 
  -6   2  11       48.33       40.42      3.53 o 
  -5   2  11      407.40      395.36      8.02 o 
  -4   2  11      494.01      526.72      9.36 o 
  -3   2  11      930.31      962.52     12.31 o 
  -2   2  11     2009.35     2215.90     19.49 o 
  -1   2  11       56.21       74.68      2.51 o 
   0   2  11      565.46      634.36      8.21 o 
   1   2  11      812.63      865.24     12.27 o 
   2   2  11     1324.85     1265.20     14.63 o 
   3   2  11      226.85      221.22      4.87 o 
   4   2  11      657.22      576.78     10.78 o 
   5   2  11        7.67        9.24      2.26 o 
   6   2  11       87.87       81.97      5.81 o 
   7   2  11      174.31      180.93     11.28 o 
   8   2  11       53.33       49.26      7.03 o 
   9   2  11       88.87       95.62      9.95 o 
  10   2  11       33.01       32.49      6.86 o 
 -15   3  11       17.84        9.56      5.57 o 
 -14   3  11      195.14      222.41     20.55 o 
 -13   3  11        0.15        0.60      4.36 o 
 -12   3  11        9.15        7.87      3.50 o 
 -11   3  11      173.74      174.58      7.88 o 
 -10   3  11       12.44       10.08      2.83 o 
  -9   3  11      320.24      334.09      8.97 o 
  -8   3  11       11.54       14.02      2.31 o 
  -7   3  11      183.84      222.17      5.68 o 
  -6   3  11      238.88      247.61      7.18 o 
  -5   3  11     1543.56     1668.47     22.48 o 
  -4   3  11      238.84      254.46      6.83 o 
  -3   3  11      117.95      134.12      4.23 o 
  -2   3  11        3.00        1.44      0.85 o 
  -1   3  11        0.22       -0.32      0.68 o 
   0   3  11       35.56       41.68      2.46 o 
   1   3  11       39.40       55.19      2.98 o 
   2   3  11      464.99      404.97      6.12 o 
   3   3  11      149.68      133.00      4.83 o 
   4   3  11        0.46        1.51      1.87 o 
   5   3  11      168.09      144.86      5.65 o 
   6   3  11      149.32      135.86     10.95 o 
   7   3  11      321.18      336.99     16.47 o 
   8   3  11       11.54        7.66      5.67 o 
   9   3  11       46.62       47.79      7.54 o 
  10   3  11       18.79       21.84      7.12 o 
 -14   4  11       31.58       29.87      7.90 o 
 -13   4  11       24.45       26.41      5.15 o 
 -12   4  11        4.28        7.01      3.53 o 
 -11   4  11       14.45       16.81      4.26 o 
 -10   4  11       87.40       97.28      5.99 o 
  -9   4  11       81.89       85.85      5.37 o 
  -8   4  11      125.78      132.27      5.92 o 
  -7   4  11      199.88      228.31      8.07 o 
  -6   4  11       19.46       12.54      3.25 o 
  -5   4  11       64.55       58.04      7.29 o 
  -4   4  11       38.30       70.41      3.40 o 
  -3   4  11      722.81      720.11      8.84 o 
  -2   4  11       74.61       59.62      1.96 o 
  -1   4  11      349.48      345.55      4.59 o 
   0   4  11       72.93       61.30      3.01 o 
   1   4  11        7.04        3.00      1.56 o 
   2   4  11      388.64      355.64      5.81 o 
   3   4  11      575.90      550.57      8.67 o 
   4   4  11        3.53        3.51      1.97 o 
   5   4  11      547.77      514.47     10.67 o 
   6   4  11      266.70      248.11      9.17 o 
   7   4  11      145.97      141.90      8.42 o 
   8   4  11      101.44      102.98      9.88 o 
   9   4  11       71.07       73.94     15.14 o 
  10   4  11       44.28       40.24     10.22 o 
 -14   5  11      122.96      151.20     10.84 o 
 -13   5  11      422.03      428.52     15.28 o 
 -12   5  11        4.28        4.08      3.57 o 
 -11   5  11      225.73      229.51     10.27 o 
 -10   5  11      469.12      466.65     11.68 o 
  -9   5  11     2042.09     1977.44     34.44 o 
  -8   5  11      204.13      201.61      8.45 o 
  -7   5  11     1210.95     1184.77     32.35 o 
  -6   5  11     1006.04      993.27     34.33 o 
  -5   5  11      992.10     1016.72     28.95 o 
  -4   5  11      372.90      362.89     16.97 o 
  -3   5  11      281.89      268.06      6.07 o 
  -2   5  11      871.59      860.34      9.00 o 
  -1   5  11      309.61      307.16      4.41 o 
   0   5  11      681.27      721.89     10.08 o 
   1   5  11      516.52      500.42      7.28 o 
   2   5  11     1561.72     1623.62     17.13 o 
   3   5  11       12.91       16.70      2.02 o 
   4   5  11      243.67      226.87      6.71 o 
   5   5  11      363.55      361.05      8.95 o 
   6   5  11      158.86      154.94      8.02 o 
   7   5  11      315.80      297.45     10.62 o 
   8   5  11        2.03       -1.95      3.62 o 
   9   5  11       87.36       86.04      9.70 o 
 -14   6  11        0.39        1.04      4.16 o 
 -13   6  11       65.75       58.23      7.08 o 
 -12   6  11      319.39      300.79     12.48 o 
 -11   6  11       10.38        9.81      3.84 o 
 -10   6  11       52.99       58.23      6.14 o 
  -9   6  11       33.04       21.10      4.18 o 
  -8   6  11      200.74      175.13     10.05 o 
  -7   6  11      359.53      379.86     14.14 o 
  -6   6  11     1629.07     1629.46     42.12 o 
  -5   6  11      244.32      219.83      7.50 o 
  -4   6  11       87.20       90.68      5.52 o 
  -3   6  11      307.24      322.72      6.93 o 
  -2   6  11      253.99      228.95      6.54 o 
  -1   6  11       82.72       50.03      2.29 o 
   0   6  11      336.77      345.04      5.82 o 
   1   6  11      529.34      440.46      6.85 o 
   2   6  11       74.24       59.69      2.75 o 
   3   6  11      991.90      898.49     12.56 o 
   4   6  11      674.70      643.76     12.31 o 
   5   6  11      173.69      181.76      6.45 o 
   6   6  11       10.89        5.06      3.50 o 
   7   6  11        7.85        7.17      3.83 o 
   8   6  11      244.46      240.87     10.36 o 
   9   6  11        1.46       -0.34      4.03 o 
 -13   7  11       30.48       43.56      6.80 o 
 -12   7  11       17.91       22.53      5.25 o 
 -11   7  11       45.24       42.39      5.86 o 
 -10   7  11       33.02       18.04      4.26 o 
  -9   7  11       35.73       32.32      4.79 o 
  -8   7  11      147.98      147.05     10.82 o 
  -7   7  11      602.03      584.37     18.77 o 
  -6   7  11     1101.36     1110.95     26.94 o 
  -5   7  11       41.24       41.11      4.26 o 
  -4   7  11      866.51      853.84     13.78 o 
  -3   7  11      127.80      143.39      4.17 o 
  -2   7  11      465.87      471.82      7.97 o 
  -1   7  11      178.63      197.71      4.36 o 
   0   7  11      303.12      281.49      5.87 o 
   1   7  11       58.66       65.80      3.26 o 
   2   7  11       61.83       64.28      2.81 o 
   3   7  11      253.66      242.55      5.77 o 
   4   7  11        1.55       -1.94      1.94 o 
   5   7  11       86.89       77.44      5.06 o 
   6   7  11      211.90      225.84      9.28 o 
   7   7  11      367.35      364.80     12.25 o 
   8   7  11       37.76       45.40      5.84 o 
   9   7  11      377.97      420.36     26.39 o 
 -13   8  11       14.95       16.45      8.09 o 
 -12   8  11       75.00       80.30      8.25 o 
 -11   8  11        2.44       -0.03      3.41 o 
 -10   8  11      181.41      174.60     13.17 o 
  -9   8  11       10.26       11.13      4.71 o 
  -8   8  11      659.70      609.90     20.10 o 
  -7   8  11      286.38      306.41     13.51 o 
  -6   8  11      755.58      735.70     16.14 o 
  -5   8  11        2.97       -0.85      2.22 o 
  -4   8  11      328.15      320.73      7.82 o 
  -3   8  11      201.06      185.45      5.80 o 
  -2   8  11      228.36      209.16      5.20 o 
  -1   8  11      802.45      765.74      9.84 o 
   0   8  11      136.76      127.31      4.20 o 
   1   8  11        1.09       -1.62      1.62 o 
   2   8  11      140.61      135.53      5.75 o 
   3   8  11     1366.42     1319.28     18.98 o 
   4   8  11        0.11       -0.05      2.26 o 
   5   8  11      462.01      442.65     10.66 o 
   6   8  11       41.63       35.61      4.02 o 
   7   8  11       93.64       92.63      8.54 o 
   8   8  11        6.41       16.56      5.86 o 
 -12   9  11      206.36      199.40     12.48 o 
 -11   9  11       19.05       25.08      6.38 o 
 -10   9  11        2.79        9.14      5.60 o 
  -9   9  11       39.33       46.63      7.26 o 
  -8   9  11       46.75       56.13     10.88 o 
  -7   9  11        0.36        2.59      3.44 o 
  -6   9  11       48.33       37.36      5.66 o 
  -5   9  11        7.00        2.02      4.95 o 
  -4   9  11      810.92      833.25     14.38 o 
  -3   9  11        1.65        2.79      1.70 o 
  -2   9  11      491.26      475.86      8.45 o 
  -1   9  11        2.65        1.97      1.62 o 
   0   9  11      726.99      747.42     11.05 o 
   1   9  11       55.20       58.64      3.35 o 
   2   9  11      610.82      595.77     11.31 o 
   3   9  11       54.68       48.45      3.77 o 
   4   9  11      126.58      127.12      7.25 o 
   5   9  11        4.88        4.87      3.46 o 
   6   9  11      224.11      219.74     10.75 o 
   7   9  11       21.34       15.74      8.18 o 
 -11  10  11       13.74        9.43      6.03 o 
 -10  10  11        0.03        1.99      4.45 o 
  -9  10  11       84.39       83.43      9.55 o 
  -8  10  11      219.39      197.91     32.47 o 
  -7  10  11       29.41       20.84      4.31 o 
  -6  10  11        0.73        1.25      4.62 o 
  -5  10  11       23.93       20.04      3.92 o 
  -4  10  11      293.55      282.25      7.94 o 
  -3  10  11       27.29       23.87      2.64 o 
  -2  10  11        1.63       -0.55      2.12 o 
  -1  10  11        2.44        2.28      1.66 o 
   0  10  11       53.78       61.11      4.85 o 
   1  10  11       57.50       49.44      3.87 o 
   2  10  11       14.28       20.96      3.03 o 
   3  10  11        8.81        9.14      3.34 o 
   4  10  11        9.39       14.82      5.23 o 
   5  10  11        0.13        1.22      3.93 o 
   6  10  11      133.00      138.74      9.90 o 
   7  10  11      546.70      625.56     28.74 o 
 -11  11  11      222.23      231.48     23.35 o 
 -10  11  11      242.62      285.31     15.90 o 
  -9  11  11       50.28       50.72      8.12 o 
  -8  11  11      117.70      109.45      8.02 o 
  -7  11  11        0.07        2.52      3.33 o 
  -6  11  11      659.21      649.72     19.77 o 
  -5  11  11        2.61        3.46      4.88 o 
  -4  11  11     1046.32     1004.13     17.26 o 
  -3  11  11        5.21        8.90      2.43 o 
  -2  11  11      848.35      856.97     14.41 o 
  -1  11  11        0.76       -1.21      1.84 o 
   0  11  11      674.46      665.88     10.55 o 
   1  11  11        0.47        1.65      2.63 o 
   2  11  11      356.77      363.14     12.65 o 
   3  11  11       38.31       42.01      5.92 o 
   4  11  11      132.89      134.34      9.37 o 
   5  11  11       82.62       90.62      8.41 o 
   6  11  11      779.45      833.91     22.90 o 
  -9  12  11       12.07        8.37      5.47 o 
  -8  12  11      181.11      170.44     10.08 o 
  -7  12  11      219.81      216.65     11.82 o 
  -6  12  11       66.48       63.15      6.34 o 
  -5  12  11       40.70       35.06      4.10 o 
  -4  12  11       14.44       11.30      3.06 o 
  -3  12  11        5.67        4.71      3.14 o 
  -2  12  11       30.16       27.93      3.36 o 
  -1  12  11       19.43       14.65      3.14 o 
   0  12  11      511.50      538.84     14.29 o 
   1  12  11       76.01       72.65      5.21 o 
   2  12  11       92.32      106.12      6.15 o 
   3  12  11      186.77      198.23     10.04 o 
   4  12  11       41.91       41.31      6.42 o 
   5  12  11       11.88       16.85      6.14 o 
  -8  13  11        0.37        0.47      3.94 o 
  -7  13  11        2.88       -0.79      3.73 o 
  -6  13  11        3.72       -2.08      3.72 o 
  -5  13  11       11.50       15.81      3.52 o 
  -4  13  11      565.68      586.92     17.27 o 
  -3  13  11      100.65      105.29      7.97 o 
  -2  13  11       22.49       23.37      4.28 o 
  -1  13  11       18.94       18.25      3.50 o 
   0  13  11       29.28       21.47      4.59 o 
   1  13  11        0.01       -2.65      2.65 o 
   2  13  11        2.32       -1.09      2.88 o 
   3  13  11       21.92       15.37      4.87 o 
  -6  14  11       22.44       21.22      4.50 o 
  -5  14  11      180.60      175.73     11.32 o 
  -4  14  11        6.36        9.72      4.44 o 
  -3  14  11      254.39      286.61     11.72 o 
  -2  14  11      105.33      106.19      6.34 o 
  -1  14  11      560.10      597.84     18.91 o 
   0  14  11      464.95      509.61     16.16 o 
   1  14  11        0.05        3.23      3.92 o 
 -13   0  12      118.39      125.87      8.43 o 
 -12   0  12      430.54      423.65     17.62 o 
 -11   0  12      533.59      585.16     14.86 o 
 -10   0  12      136.21      110.38      6.74 o 
  -9   0  12     1818.73     1866.28     30.70 o 
  -8   0  12      174.25      155.36      6.80 o 
  -7   0  12      462.66      454.77     13.46 o 
  -5   0  12      223.03      106.80      8.07 o 
  -4   0  12     3292.77     3354.78     75.37 o 
  -3   0  12      466.85      481.59      9.45 o 
  -2   0  12     1650.50     1732.61     22.85 o 
  -1   0  12      291.77      288.31      6.72 o 
   0   0  12     4886.57     5237.30    103.23 o 
   1   0  12     1304.25     1190.85     18.62 o 
   2   0  12     7799.56     7640.66     95.87 o 
   3   0  12       37.85       30.05      2.48 o 
   4   0  12     4242.84     3871.00     65.91 o 
   5   0  12       24.99       22.76      6.65 o 
   6   0  12      224.74      241.86     10.47 o 
   7   0  12      266.35      238.59     17.55 o 
   8   0  12      573.70      546.89     28.39 o 
   9   0  12        1.00        9.50      6.89 o 
  10   0  12       43.44       61.42     12.56 o 
 -15   1  12        9.69        4.81      5.35 o 
 -14   1  12       57.88       78.95      8.55 o 
 -13   1  12       46.00       50.81      5.93 o 
 -12   1  12       36.66       40.12      3.82 o 
 -11   1  12      462.01      470.65      9.26 o 
 -10   1  12      766.28      759.34     14.43 o 
  -9   1  12       39.37       35.64      2.90 o 
  -8   1  12      127.13      155.91      5.04 o 
  -7   1  12      571.44      611.98     12.43 o 
  -6   1  12       16.18       10.62      2.43 o 
  -5   1  12       60.62       53.09      3.88 o 
  -4   1  12      171.80      183.78      5.31 o 
  -3   1  12        0.45        7.21      1.37 o 
  -2   1  12      673.44      748.47      7.99 o 
  -1   1  12      410.31      529.80      6.50 o 
   0   1  12      439.82      414.61      7.74 o 
   1   1  12       44.67       29.07      1.97 o 
   2   1  12     1263.17     1262.00     14.55 o 
   3   1  12      399.69      350.64      5.35 o 
   4   1  12     1283.61     1208.72     18.24 o 
   5   1  12       15.83       26.69      3.51 o 
   6   1  12        5.84       15.70      2.80 o 
   7   1  12       11.50       14.13      5.71 o 
   8   1  12      362.20      341.87     15.62 o 
   9   1  12      209.17      211.74     14.61 o 
  10   1  12        0.03       -4.24      4.24 o 
 -15   2  12       52.29       50.73      8.18 o 
 -14   2  12       23.02       28.14      5.26 o 
 -13   2  12       15.15       16.27      5.20 o 
 -12   2  12       24.11       26.15      3.90 o 
 -11   2  12        3.18       -1.26      2.45 o 
 -10   2  12      647.56      626.63     10.41 o 
  -9   2  12      525.42      486.24      8.62 o 
  -8   2  12        1.75        6.17      1.94 o 
  -7   2  12       24.21       26.49      2.79 o 
  -6   2  12        3.91        1.65      1.18 o 
  -5   2  12      145.52      139.87      4.79 o 
  -4   2  12     2411.34     2455.86     35.74 o 
  -3   2  12       44.19       42.87      2.34 o 
  -2   2  12     2322.73     2436.55     20.01 o 
  -1   2  12        6.95        7.73      1.20 o 
   1   2  12      408.75      438.45      9.29 o 
   2   2  12      213.10      216.82      6.33 o 
   3   2  12      287.51      301.48      5.98 o 
   4   2  12      144.11      125.39      5.25 o 
   5   2  12       38.19       39.07      3.51 o 
   6   2  12        1.22        0.51      3.31 o 
   7   2  12        3.77        1.16      4.00 o 
   8   2  12       23.51       22.24      5.50 o 
   9   2  12      186.49      178.57     23.26 o 
 -15   3  12       40.09       47.36      6.74 o 
 -14   3  12      253.69      253.78     11.59 o 
 -13   3  12      104.12      105.44      8.32 o 
 -12   3  12       93.59       92.50      7.55 o 
 -11   3  12        5.28        3.90      2.82 o 
 -10   3  12      270.40      266.69      8.48 o 
  -9   3  12       36.71       34.97      5.16 o 
  -8   3  12      233.90      220.39      7.09 o 
  -7   3  12      228.63      195.49      6.09 o 
  -6   3  12       71.94       60.89      5.02 o 
  -5   3  12     1086.23     1171.23     17.24 o 
  -4   3  12      182.00      178.91      6.74 o 
  -3   3  12     3087.54     3302.45     34.34 o 
  -2   3  12      217.40      244.02      3.99 o 
  -1   3  12      299.48      371.63      6.98 o 
   1   3  12     1552.01     1423.99     25.64 o 
   2   3  12      329.52      324.28      5.55 o 
   3   3  12      466.12      436.72      7.52 o 
   4   3  12      877.81      772.29     13.53 o 
   5   3  12      409.59      419.67     11.38 o 
   6   3  12      450.01      453.83     12.75 o 
   7   3  12       28.14       35.04      8.38 o 
   8   3  12       60.17       54.19     10.24 o 
   9   3  12        7.19        5.74      4.51 o 
 -14   4  12      121.13      105.44     13.65 o 
 -13   4  12      218.83      215.26     11.30 o 
 -12   4  12       73.32       68.30      6.93 o 
 -11   4  12      330.86      323.17      9.94 o 
 -10   4  12       16.78       22.56      3.53 o 
  -9   4  12      208.93      219.53      7.51 o 
  -8   4  12      481.95      494.13     12.88 o 
  -7   4  12     1399.79     1402.68     24.86 o 
  -6   4  12       41.37       50.92      5.54 o 
  -5   4  12      197.74      196.50     28.44 o 
  -4   4  12     1048.86     1056.51     16.78 o 
  -3   4  12        0.39       -0.74      0.74 o 
  -2   4  12     1508.90     1503.00     15.06 o 
  -1   4  12       36.14       31.93      1.91 o 
   0   4  12      842.23      820.05     11.14 o 
   1   4  12      126.40      132.25      3.71 o 
   2   4  12      592.67      588.23      8.11 o 
   3   4  12       48.04       39.83      3.59 o 
   4   4  12        9.11        0.15      1.81 o 
   5   4  12       37.95       35.79      3.63 o 
   6   4  12       34.82       25.07      6.14 o 
   7   4  12       95.16      101.69      7.74 o 
   8   4  12        4.83        2.57      4.12 o 
   9   4  12      663.91      679.61     32.52 o 
 -14   5  12        5.22        7.95      4.96 o 
 -13   5  12        8.22       15.67      4.79 o 
 -12   5  12       52.98       50.85      6.31 o 
 -11   5  12      323.30      302.31     11.73 o 
 -10   5  12       33.12       28.81      3.93 o 
  -9   5  12      456.76      460.88     13.49 o 
  -8   5  12      740.33      728.56     20.80 o 
  -7   5  12      509.41      536.83     16.70 o 
  -6   5  12       11.63       12.39      3.57 o 
  -5   5  12      489.91      502.37     11.40 o 
  -4   5  12       62.91       72.45      6.27 o 
  -3   5  12       28.21       48.79      2.46 o 
  -2   5  12      167.43      190.12      3.44 o 
  -1   5  12      573.00      557.71      6.54 o 
   0   5  12      618.50      594.84      8.20 o 
   1   5  12      316.48      317.92      5.65 o 
   2   5  12       54.50       47.89      2.60 o 
   3   5  12       14.03        9.00      1.89 o 
   4   5  12        1.40        0.21      2.01 o 
   5   5  12      211.25      218.77      7.37 o 
   6   5  12        0.40       -0.40      2.60 o 
   7   5  12       13.62        6.36      3.55 o 
   8   5  12      172.82      172.19     12.82 o 
   9   5  12       24.20       35.77     12.73 o 
 -14   6  12       34.16       38.13      6.40 o 
 -13   6  12       15.35       12.79      4.85 o 
 -12   6  12       80.70       77.50     15.90 o 
 -11   6  12      216.50      225.20     10.95 o 
 -10   6  12       11.93       12.19      4.06 o 
  -9   6  12       40.01       26.38      8.07 o 
  -8   6  12      492.47      504.33     19.52 o 
  -7   6  12     1249.88     1268.16     29.91 o 
  -6   6  12      130.41      102.35      9.38 o 
  -5   6  12     1445.13     1383.23     23.40 o 
  -4   6  12      220.60      237.11      6.22 o 
  -3   6  12      210.61      214.43      4.87 o 
  -2   6  12      858.68      831.66      9.89 o 
  -1   6  12        4.12        4.94      1.34 o 
   0   6  12       54.32       72.39      3.08 o 
   1   6  12      158.20      168.63      4.23 o 
   2   6  12      192.27      168.75      5.32 o 
   3   6  12      745.36      745.11     11.22 o 
   4   6  12      614.86      633.76     12.47 o 
   5   6  12      350.45      339.24      9.08 o 
   6   6  12      626.87      639.29     13.34 o 
   7   6  12      598.65      615.66     16.35 o 
   8   6  12      162.31      168.82      9.93 o 
   9   6  12      161.56      145.19     14.72 o 
 -13   7  12        8.48        8.89      6.51 o 
 -12   7  12        1.65       -2.38      3.41 o 
 -11   7  12       73.91       66.16      8.75 o 
 -10   7  12        7.01        5.44      4.30 o 
  -9   7  12        0.04       -3.03      3.03 o 
  -8   7  12       48.94       47.87      6.65 o 
  -7   7  12      423.58      397.26     14.97 o 
  -6   7  12     1153.24     1138.58     40.84 o 
  -5   7  12      829.45      812.22     19.57 o 
  -4   7  12        6.32        4.15      2.11 o 
  -3   7  12      371.14      381.64      6.89 o 
  -2   7  12      584.40      623.02      9.58 o 
  -1   7  12      318.84      338.39      7.32 o 
   0   7  12       59.01       68.61      3.35 o 
   1   7  12      128.08      148.55      5.04 o 
   2   7  12       30.31       31.90      2.29 o 
   3   7  12       14.58       18.98      2.35 o 
   4   7  12      296.81      283.07      8.11 o 
   5   7  12      225.73      238.08     14.34 o 
   6   7  12        0.85        1.42      2.62 o 
   7   7  12        1.78        5.16      3.58 o 
   8   7  12       42.71       41.85      5.83 o 
 -13   8  12      105.19      102.44      9.40 o 
 -12   8  12        1.46       -3.71      4.25 o 
 -11   8  12       14.33        4.44      4.72 o 
 -10   8  12        7.02        4.88      4.46 o 
  -9   8  12       34.18       36.69      6.55 o 
  -8   8  12       59.95       60.14      7.64 o 
  -7   8  12       42.46       32.51      5.81 o 
  -6   8  12       22.34       13.64      3.38 o 
  -5   8  12      330.43      324.78     15.84 o 
  -4   8  12      186.14      191.43      6.18 o 
  -3   8  12      889.92      870.85     12.23 o 
  -2   8  12      369.19      366.65      7.16 o 
  -1   8  12      691.02      716.37      9.54 o 
   0   8  12        0.06        1.16      1.67 o 
   1   8  12       39.91       27.81      2.53 o 
   2   8  12      219.48      196.67      6.23 o 
   3   8  12      155.89      151.90      5.55 o 
   4   8  12       57.71       67.41      9.96 o 
   5   8  12        0.89       -2.49      2.49 o 
   6   8  12       72.68       74.86      5.53 o 
   7   8  12       88.06       78.28      8.61 o 
   8   8  12       95.07       97.15      9.64 o 
 -12   9  12      105.98      138.61     13.05 o 
 -11   9  12       57.98       59.25      8.80 o 
 -10   9  12      178.13      192.02     14.01 o 
  -9   9  12       38.88       42.53      6.98 o 
  -8   9  12       49.48       27.78      8.14 o 
  -7   9  12        1.40       -0.53      3.76 o 
  -6   9  12      638.74      617.32     15.10 o 
  -5   9  12       17.58       20.22      3.82 o 
  -4   9  12      216.29      193.52      6.47 o 
  -3   9  12      629.36      631.49     10.11 o 
  -2   9  12      220.09      225.90      6.37 o 
  -1   9  12     1021.59     1056.53     12.72 o 
   0   9  12      104.51      109.09      4.91 o 
   1   9  12      672.91      663.34     10.30 o 
   2   9  12        2.08        5.29      2.93 o 
   3   9  12       10.71        7.24      2.48 o 
   4   9  12        0.20       -4.04      4.04 o 
   5   9  12       78.79       73.89      6.17 o 
   6   9  12       60.27       60.93      9.17 o 
   7   9  12      102.32      110.83     14.19 o 
 -11  10  12       47.48       43.61      8.08 o 
 -10  10  12        0.21       -0.98      4.19 o 
  -9  10  12      118.10      120.06     11.18 o 
  -8  10  12      294.24      265.72     13.92 o 
  -7  10  12      528.62      540.78     18.63 o 
  -6  10  12     1033.72     1030.15     26.26 o 
  -5  10  12       13.81       13.56      3.53 o 
  -4  10  12      517.06      526.90     13.15 o 
  -3  10  12       84.65       87.91      4.15 o 
  -2  10  12      364.95      376.69      8.59 o 
  -1  10  12      270.86      280.59      6.55 o 
   0  10  12      158.23      157.18      5.00 o 
   1  10  12      161.31      156.03      4.84 o 
   2  10  12      295.95      301.10      7.96 o 
   3  10  12       77.74       76.11      6.02 o 
   4  10  12      371.10      339.12     12.94 o 
   5  10  12       48.18       47.75      8.16 o 
   6  10  12       42.63       52.67      6.90 o 
 -10  11  12      118.01      105.46     11.29 o 
  -9  11  12      110.77      121.52     11.50 o 
  -8  11  12      128.54      111.60      8.21 o 
  -7  11  12      309.54      322.78     15.10 o 
  -6  11  12      174.39      170.14      9.01 o 
  -5  11  12       93.16      100.82      5.81 o 
  -4  11  12        0.95        3.18      2.64 o 
  -3  11  12       13.08       18.42      3.63 o 
  -2  11  12      235.55      245.07      7.09 o 
  -1  11  12      168.01      182.78      6.22 o 
   0  11  12        0.13       -0.44      1.91 o 
   1  11  12        3.46        1.43      2.45 o 
   2  11  12       52.91       57.19      7.45 o 
   3  11  12       52.70       61.60      8.05 o 
   4  11  12      109.51       95.98      8.23 o 
   5  11  12      148.15      137.64     10.00 o 
  -9  12  12       32.33       32.62      7.18 o 
  -8  12  12       63.78       62.04      6.91 o 
  -7  12  12       22.51       23.59      5.01 o 
  -6  12  12      163.00      168.20      9.54 o 
  -5  12  12        2.74        2.23      2.63 o 
  -4  12  12       24.74       18.81      5.14 o 
  -3  12  12        0.25        2.69      3.09 o 
  -2  12  12      100.25      112.73      4.90 o 
  -1  12  12       84.06       78.34      5.97 o 
   0  12  12       87.61       83.46      5.21 o 
   1  12  12       51.68       56.69      5.00 o 
   2  12  12       52.51       48.87      5.46 o 
   3  12  12       98.61       89.91      8.10 o 
   4  12  12        0.37        2.38      4.42 o 
  -8  13  12       95.64       88.50      7.82 o 
  -7  13  12      402.76      412.73     13.96 o 
  -6  13  12      128.70      112.10      8.29 o 
  -5  13  12      343.77      335.23     11.30 o 
  -4  13  12       48.07       39.60     10.68 o 
  -3  13  12        2.62        0.02      3.62 o 
  -2  13  12       55.57       51.64      4.62 o 
  -1  13  12      551.52      577.76     24.86 o 
   0  13  12      108.67      112.01      9.46 o 
   1  13  12       10.02        9.55      4.23 o 
   2  13  12      104.62      115.21      6.43 o 
   3  13  12      154.17      135.25      9.45 o 
  -6  14  12       75.26       90.30      8.03 o 
  -5  14  12       10.80       11.86      5.50 o 
  -4  14  12      184.15      182.26      9.79 o 
  -3  14  12      118.99      111.42      8.34 o 
  -2  14  12       20.17       19.47      7.58 o 
  -1  14  12       18.18       17.08      4.62 o 
   0  14  12       27.94       28.75      5.30 o 
 -15   1  13       16.77       38.79     10.17 o 
 -14   1  13       32.11       38.57      6.49 o 
 -13   1  13        1.12       -1.14      2.60 o 
 -12   1  13      451.25      472.71     10.71 o 
 -11   1  13       29.23       34.56      3.19 o 
 -10   1  13      170.17      173.42      5.42 o 
  -9   1  13      115.71      102.75      4.91 o 
  -8   1  13      132.82      124.04      5.53 o 
  -7   1  13       37.79       33.10      3.17 o 
  -6   1  13      283.86      259.15      8.03 o 
  -5   1  13      190.62      187.38      8.47 o 
  -4   1  13      297.68      289.40      7.93 o 
  -3   1  13      181.10      176.98      3.90 o 
  -2   1  13      265.02      249.80      4.63 o 
  -1   1  13     1306.83     1268.86     12.70 o 
   1   1  13     1762.00     1708.50     17.90 o 
   2   1  13       23.54       23.65      1.92 o 
   3   1  13     1215.36     1169.40     14.93 o 
   4   1  13        3.44        5.63      2.08 o 
   5   1  13      128.99      118.49      5.66 o 
   6   1  13       98.11       92.22      5.46 o 
   7   1  13      416.40      429.20     17.30 o 
   8   1  13      116.17      121.53     10.87 o 
   9   1  13       20.08       22.92      5.99 o 
 -15   2  13      153.58      150.60     10.42 o 
 -14   2  13      106.68      126.62      9.35 o 
 -13   2  13       41.91       39.59      5.65 o 
 -12   2  13      154.12      132.33      7.38 o 
 -11   2  13       87.40       89.51      5.96 o 
 -10   2  13      221.75      210.68      7.45 o 
  -9   2  13       25.32       19.33      2.83 o 
  -8   2  13       73.99       69.10      4.41 o 
  -7   2  13        1.72        1.17      1.81 o 
  -6   2  13      379.17      398.53      8.67 o 
  -5   2  13     1133.27     1057.66     18.61 o 
  -4   2  13      312.79      314.19      6.94 o 
  -3   2  13     2970.58     2963.20     31.35 o 
  -2   2  13       61.98       55.57      1.94 o 
  -1   2  13       30.95       30.91      1.84 o 
   1   2  13      261.44      258.95      5.03 o 
   2   2  13     2345.50     2290.91     23.02 o 
   3   2  13      225.54      237.27      7.00 o 
   4   2  13      689.12      661.68     12.42 o 
   5   2  13       11.71        8.17      2.61 o 
   6   2  13      525.20      518.50     16.14 o 
   7   2  13      110.52      110.67      7.49 o 
   8   2  13       38.84       40.84      7.23 o 
   9   2  13       10.31        8.66      5.03 o 
 -15   3  13       90.35       96.57      9.01 o 
 -14   3  13        3.96        7.61      4.31 o 
 -13   3  13       74.43       69.75     11.19 o 
 -12   3  13      114.35      113.04      7.09 o 
 -11   3  13      170.29      161.03      8.02 o 
 -10   3  13       27.46       30.57      3.82 o 
  -9   3  13       73.15       66.65      6.99 o 
  -8   3  13       13.26        9.33      3.05 o 
  -7   3  13       71.98       80.76      7.68 o 
  -6   3  13       57.11       69.12      5.38 o 
  -5   3  13       20.50       17.66      3.21 o 
  -4   3  13      482.81      503.35      9.06 o 
  -3   3  13       93.45      101.80      2.70 o 
  -2   3  13      473.75      478.58      5.89 o 
  -1   3  13        0.82        0.00      0.89 o 
   0   3  13      622.12      591.10      9.75 o 
   1   3  13        4.19        7.93      1.67 o 
   2   3  13      540.53      461.07      7.55 o 
   3   3  13      877.87      766.81     11.30 o 
   4   3  13        4.02        3.20      2.13 o 
   5   3  13       39.57       47.38      4.03 o 
   6   3  13      186.20      185.78      7.06 o 
   7   3  13       12.18       12.45      7.11 o 
   8   3  13        8.30        2.86      4.19 o 
   9   3  13      463.18      462.00     19.63 o 
 -14   4  13       96.99      104.49     10.80 o 
 -13   4  13       33.65       35.39      5.70 o 
 -12   4  13      191.02      201.02     14.81 o 
 -11   4  13       11.41        9.49      3.44 o 
 -10   4  13       11.77       12.52      3.03 o 
  -9   4  13       23.10       18.94      3.64 o 
  -8   4  13      131.79      143.97      7.43 o 
  -7   4  13        0.13       -0.31      2.11 o 
  -6   4  13      200.22      185.32     11.89 o 
  -5   4  13      185.95      188.82     23.53 o 
  -4   4  13      113.63      121.28      4.01 o 
  -3   4  13       13.81       11.96      1.42 o 
  -2   4  13      131.24      123.55      2.81 o 
  -1   4  13     1138.44     1001.99     16.31 o 
   0   4  13      131.11      119.40      3.58 o 
   1   4  13      992.18      914.56     11.24 o 
   2   4  13       80.02       74.98      5.24 o 
   3   4  13      264.69      221.57      6.36 o 
   4   4  13       25.20       21.92      3.02 o 
   5   4  13      310.96      316.23      8.67 o 
   6   4  13      423.95      446.39     10.79 o 
   7   4  13       56.19       58.60      6.06 o 
   8   4  13        0.18       -1.64      3.10 o 
   9   4  13      200.56      220.09     15.41 o 
 -14   5  13      301.45      358.26     14.45 o 
 -13   5  13      191.49      211.78     12.22 o 
 -12   5  13      131.84      121.98      9.93 o 
 -11   5  13      263.58      285.11      9.66 o 
 -10   5  13      239.50      223.22     12.56 o 
  -9   5  13        2.61        0.92      3.17 o 
  -8   5  13      480.62      499.63     36.85 o 
  -7   5  13        9.33       11.96      3.88 o 
  -6   5  13     1060.45      987.56     25.63 o 
  -5   5  13        1.77        0.35      3.69 o 
  -4   5  13     3105.82     3084.41     37.14 o 
  -3   5  13      169.47      167.12      4.17 o 
  -2   5  13      346.34      320.17      5.21 o 
  -1   5  13     1093.94     1141.49     12.00 o 
   0   5  13     1046.97      921.47     11.51 o 
   1   5  13      190.41      212.54      5.53 o 
   2   5  13      241.45      209.24      4.76 o 
   3   5  13      224.07      231.25      7.48 o 
   4   5  13       20.77       16.06      3.03 o 
   5   5  13      893.97      883.02     15.95 o 
   6   5  13       64.56       62.88      5.15 o 
   7   5  13      531.08      500.82     14.66 o 
   8   5  13       12.65       17.42      4.48 o 
 -14   6  13        8.20        4.81      4.48 o 
 -13   6  13        0.02        0.38      3.90 o 
 -12   6  13       71.54       73.05      9.33 o 
 -11   6  13       20.17       12.81      4.16 o 
 -10   6  13        1.21        3.18      3.99 o 
  -9   6  13       40.22       24.79      5.45 o 
  -8   6  13      377.03      415.02     15.58 o 
  -7   6  13      285.98      295.85     12.55 o 
  -6   6  13       32.39       33.62      5.32 o 
  -5   6  13     1324.80     1271.07     22.19 o 
  -4   6  13      782.82      787.36     12.99 o 
  -3   6  13        3.36        3.94      1.57 o 
  -2   6  13      336.31      342.31      5.53 o 
  -1   6  13       11.79       14.35      1.92 o 
   0   6  13      598.47      530.43      8.20 o 
   1   6  13        0.19        1.09      1.40 o 
   2   6  13       73.04       67.20      2.97 o 
   3   6  13        0.48        0.64      1.90 o 
   4   6  13      651.50      660.89     13.24 o 
   5   6  13        0.10       -0.72      2.25 o 
   6   6  13        2.26        2.20      2.60 o 
   7   6  13      370.68      398.58     21.25 o 
   8   6  13       19.84       22.27      4.98 o 
 -13   7  13       23.22       29.81      6.19 o 
 -12   7  13       25.23       21.12     10.61 o 
 -11   7  13       11.64        7.50      4.84 o 
 -10   7  13      212.30      201.46     15.79 o 
  -9   7  13       34.31       33.43      6.28 o 
  -8   7  13      421.37      406.85     23.43 o 
  -7   7  13        1.64        5.82      3.53 o 
  -6   7  13      120.82      120.52      8.33 o 
  -5   7  13      155.59      165.46      7.79 o 
  -4   7  13        5.18        3.69      1.92 o 
  -3   7  13       90.65       93.03      3.77 o 
  -2   7  13      232.84      235.68      5.54 o 
  -1   7  13       83.90       73.06      3.42 o 
   0   7  13      212.54      185.70      4.97 o 
   1   7  13       68.05       68.96      3.90 o 
   2   7  13       18.31       14.76      2.57 o 
   3   7  13       89.85       92.63      4.17 o 
   4   7  13       16.69       17.12      3.08 o 
   5   7  13        1.06       -1.07      2.46 o 
   6   7  13      205.58      219.44      7.95 o 
   7   7  13       12.75        6.69      4.25 o 
   8   7  13        3.01        5.97      3.91 o 
 -13   8  13      480.59      508.52     23.40 o 
 -12   8  13       20.79       23.99      6.84 o 
 -11   8  13      210.92      196.53     14.31 o 
 -10   8  13        9.57        8.60      4.94 o 
  -9   8  13      526.83      546.43     22.17 o 
  -8   8  13      629.78      618.59     22.36 o 
  -7   8  13      440.28      418.48     16.11 o 
  -6   8  13      952.38      944.89     27.59 o 
  -5   8  13      432.08      435.57     11.74 o 
  -4   8  13      188.13      186.27      7.95 o 
  -3   8  13       41.80       47.04      2.92 o 
  -2   8  13       16.54       21.47      2.60 o 
  -1   8  13      613.40      620.58      9.60 o 
   0   8  13      118.50       80.08      3.83 o 
   1   8  13      367.91      328.90      6.82 o 
   2   8  13     1561.91     1525.43     21.60 o 
   3   8  13        0.37        2.68      2.10 o 
   4   8  13      181.57      182.52      8.27 o 
   5   8  13        2.06        3.07      3.30 o 
   6   8  13      495.01      492.17     12.19 o 
   7   8  13        4.97       11.40      3.47 o 
 -12   9  13      168.69      164.05     14.12 o 
 -11   9  13        7.80        6.07      5.92 o 
 -10   9  13      202.62      207.40     14.66 o 
  -9   9  13       61.61       68.66      8.45 o 
  -8   9  13        1.51       -0.58      3.77 o 
  -7   9  13      265.09      259.17     16.70 o 
  -6   9  13      338.74      304.58     10.34 o 
  -5   9  13      122.85      114.72      8.22 o 
  -4   9  13      549.31      491.92     10.66 o 
  -3   9  13       40.26       35.08      3.63 o 
  -2   9  13      320.56      307.36      7.93 o 
  -1   9  13      321.44      341.07      6.87 o 
   0   9  13      605.12      607.57      9.88 o 
   1   9  13       27.71       26.89      2.66 o 
   2   9  13      105.96       88.40      4.92 o 
   3   9  13      126.57      137.78      7.55 o 
   4   9  13      222.76      222.83      9.02 o 
   5   9  13       94.33       96.20      7.05 o 
   6   9  13       36.21       43.79      6.54 o 
 -11  10  13      127.82      139.34     13.06 o 
 -10  10  13       20.14        5.44      6.77 o 
  -9  10  13      204.28      181.68     13.61 o 
  -8  10  13      256.40      240.80     13.40 o 
  -7  10  13      224.91      233.11      9.72 o 
  -6  10  13       10.49       10.42      3.55 o 
  -5  10  13       28.77       24.10      4.16 o 
  -4  10  13       46.74       52.30      4.25 o 
  -3  10  13      138.10      141.86      5.40 o 
  -2  10  13        8.38        7.66      2.63 o 
  -1  10  13      105.70      103.69      8.62 o 
   0  10  13        2.37        2.82      2.53 o 
   1  10  13      104.61       91.08      5.00 o 
   2  10  13        9.46        8.67      2.78 o 
   3  10  13      127.55      112.09      7.23 o 
   4  10  13        5.44       -0.14      4.12 o 
   5  10  13       11.53       18.50      5.27 o 
   6  10  13        6.07       12.90      5.34 o 
 -10  11  13       10.91       10.82      5.80 o 
  -9  11  13       84.08       80.36     15.84 o 
  -8  11  13       61.03       63.36      8.01 o 
  -7  11  13       26.98       35.99      5.31 o 
  -6  11  13      259.42      290.89     10.76 o 
  -5  11  13       19.60       20.46      3.38 o 
  -4  11  13      174.92      177.96      7.94 o 
  -3  11  13       81.26       85.53      6.18 o 
  -2  11  13      819.35      877.01     13.76 o 
  -1  11  13       52.51       58.59      8.82 o 
   0  11  13      861.53      920.29     13.28 o 
   1  11  13       33.71       37.32      3.83 o 
   2  11  13       40.96       47.12      4.51 o 
   3  11  13      138.41      141.30     22.07 o 
   4  11  13        9.84        6.12      4.59 o 
   5  11  13        1.68        2.66      4.30 o 
  -9  12  13       79.24       87.92     10.65 o 
  -8  12  13        8.32       11.81      4.28 o 
  -7  12  13        0.86        4.24      3.76 o 
  -6  12  13        3.49        2.39      3.41 o 
  -5  12  13       60.46       69.18      5.57 o 
  -4  12  13      239.44      249.53      9.46 o 
  -3  12  13      707.02      724.15     16.51 o 
  -2  12  13        0.24        1.19      2.15 o 
  -1  12  13      152.40      164.63      6.26 o 
   0  12  13       41.89       36.32      5.21 o 
   1  12  13       33.86       39.43      4.28 o 
   2  12  13      138.54      128.88      6.54 o 
   3  12  13        2.65       -0.61      4.16 o 
   4  12  13       22.28       21.19      5.53 o 
  -8  13  13       29.85       34.03      5.73 o 
  -7  13  13      104.27       96.02      7.88 o 
  -6  13  13       95.23       99.32      7.92 o 
  -5  13  13        2.73        1.17      3.49 o 
  -4  13  13        8.93        7.25      3.63 o 
  -3  13  13      165.44      159.58     14.97 o 
  -2  13  13        0.07        1.67      2.84 o 
  -1  13  13       10.14       11.41      3.26 o 
   0  13  13        6.27        2.15      4.17 o 
   1  13  13        0.59        0.35      3.63 o 
   2  13  13       49.91       49.15      9.95 o 
  -5  14  13        2.28        3.84      4.16 o 
  -4  14  13       45.01       42.12      6.06 o 
  -3  14  13       22.89       17.85      3.95 o 
  -2  14  13      144.68      134.40     12.15 o 
  -1  14  13      161.34      165.90     15.61 o 
 -14   0  14      222.41      234.92     18.16 o 
 -13   0  14       63.00       61.51      6.26 o 
 -12   0  14       21.56       34.18      4.89 o 
 -11   0  14       52.77       51.78      6.07 o 
 -10   0  14        0.93        0.21      3.10 o 
  -9   0  14       94.85       69.91      7.01 o 
  -8   0  14      386.95      364.54     20.47 o 
  -7   0  14      406.40      287.97     10.99 o 
  -5   0  14     1248.87     1307.52     27.21 o 
  -4   0  14     3952.91     3993.78     53.53 o 
  -3   0  14     1765.55     1790.53     26.77 o 
  -2   0  14     7472.93     7538.57     86.33 o 
  -1   0  14        8.26        6.83      2.94 o 
   0   0  14      562.57      580.74     17.90 o 
   1   0  14       42.11       34.36      3.48 o 
   2   0  14     2251.83     2111.21     30.62 o 
   3   0  14       25.88       42.52      3.98 o 
   4   0  14        0.36       -0.97      4.07 o 
   5   0  14      258.99      279.60     11.38 o 
   6   0  14      562.88      608.99     18.34 o 
   7   0  14      548.38      531.97     26.12 o 
   8   0  14       83.10       95.15     14.05 o 
   9   0  14       69.26       93.39     14.83 o 
 -14   1  14        5.91        2.67      3.94 o 
 -13   1  14      351.19      365.34     11.09 o 
 -12   1  14      549.93      534.92     13.14 o 
 -11   1  14       56.71       53.53      3.82 o 
 -10   1  14        0.38        0.10      2.03 o 
  -9   1  14       36.58       39.92      3.77 o 
  -8   1  14      262.68      337.89      8.58 o 
  -7   1  14     2717.57     2688.15     35.11 o 
  -6   1  14       46.09       27.72      3.56 o 
  -5   1  14      122.35      143.50      5.91 o 
  -4   1  14      286.21      250.91      4.69 o 
  -3   1  14     1766.89     1749.49     16.97 o 
  -2   1  14       46.13       32.06      1.98 o 
  -1   1  14       13.78       15.43      1.66 o 
   0   1  14      165.21      148.25      6.33 o 
   1   1  14      150.80      162.57      5.65 o 
   2   1  14      394.04      368.28      6.15 o 
   3   1  14      313.28      274.10      6.69 o 
   4   1  14      537.78      468.91     10.29 o 
   5   1  14        0.41       -1.00      2.08 o 
   6   1  14       15.79       11.81      2.89 o 
   7   1  14      130.60      134.10      8.42 o 
   8   1  14        3.23        1.80      3.75 o 
   9   1  14       97.47       87.89     10.32 o 
 -15   2  14        7.99        6.12      4.55 o 
 -14   2  14       66.91       84.04      7.87 o 
 -13   2  14        0.61       -2.70      2.70 o 
 -12   2  14       11.90        9.50      3.13 o 
 -11   2  14      305.13      305.36      9.47 o 
 -10   2  14       95.49       87.53      7.95 o 
  -9   2  14       20.24       22.03      3.04 o 
  -8   2  14       16.05       14.21      2.70 o 
  -7   2  14        0.08        1.61      1.93 o 
  -6   2  14        6.83       22.94      2.77 o 
  -5   2  14       99.26      111.58      7.61 o 
  -4   2  14       45.89       35.42      2.59 o 
  -3   2  14        0.03        1.28      1.33 o 
  -2   2  14      207.63      234.63      4.60 o 
  -1   2  14       75.24       75.03      2.72 o 
   0   2  14      206.11      204.23      6.09 o 
   1   2  14     2200.38     2030.64     20.97 o 
   2   2  14     1023.91      918.11     11.35 o 
   3   2  14       65.27       54.47      3.58 o 
   4   2  14       32.27       36.22      3.52 o 
   5   2  14        1.31       -1.38      2.03 o 
   6   2  14       18.21       17.88      3.23 o 
   7   2  14        0.19       -2.77      2.77 o 
   8   2  14       15.42       14.44      5.20 o 
   9   2  14       38.29       33.04      7.00 o 
 -15   3  14       67.13       64.67      9.18 o 
 -14   3  14        7.67       14.03      5.71 o 
 -13   3  14      552.65      604.25     22.43 o 
 -12   3  14      129.11      129.45     11.32 o 
 -11   3  14     2310.29     2257.80     42.96 o 
 -10   3  14       13.42       18.65      3.79 o 
  -9   3  14        3.58        2.84      2.50 o 
  -8   3  14     1444.72     1332.42     31.82 o 
  -7   3  14      162.08      159.64      7.10 o 
  -6   3  14       16.02        9.07      3.08 o 
  -5   3  14       21.92       10.96      2.14 o 
  -4   3  14      164.25      169.14      4.45 o 
  -3   3  14      251.40      237.79      4.44 o 
  -2   3  14      608.77      539.19      6.30 o 
  -1   3  14      521.02      551.07      7.12 o 
   0   3  14     2896.11     3006.92     29.15 o 
   1   3  14      141.24      118.67      4.27 o 
   2   3  14      195.02      208.17      4.59 o 
   3   3  14      437.51      468.20      8.17 o 
   4   3  14      657.22      649.35     12.68 o 
   5   3  14      201.15      204.50      7.12 o 
   6   3  14       84.55       83.28      5.47 o 
   7   3  14       92.20       95.81      7.38 o 
   8   3  14        3.12        1.66      3.38 o 
 -14   4  14      477.21      473.45     16.38 o 
 -13   4  14       44.41       48.25      6.53 o 
 -12   4  14      110.98      119.54      7.41 o 
 -11   4  14      328.97      312.52     14.22 o 
 -10   4  14        8.30        5.67      3.06 o 
  -9   4  14      265.60      241.91      9.32 o 
  -8   4  14      359.14      362.15     15.62 o 
  -7   4  14      454.80      442.19     12.05 o 
  -6   4  14      436.69      467.78     20.28 o 
  -5   4  14      335.46      339.45      9.17 o 
  -4   4  14        9.94        6.62      1.99 o 
  -3   4  14       20.81       23.86      1.73 o 
  -2   4  14      211.53      228.23      3.83 o 
  -1   4  14      351.69      357.46      5.54 o 
   0   4  14      241.05      223.06      4.84 o 
   1   4  14      553.37      535.91      7.98 o 
   2   4  14      153.01      128.01      3.72 o 
   3   4  14      204.77      221.56      6.05 o 
   4   4  14       72.81       65.58      4.57 o 
   5   4  14       91.72       84.64      5.35 o 
   6   4  14       33.18       33.21      3.97 o 
   7   4  14       53.99       61.91      6.28 o 
   8   4  14       19.60       19.76      4.73 o 
 -14   5  14       20.29       21.14      5.27 o 
 -13   5  14        7.06       10.54      4.53 o 
 -12   5  14        2.00        3.08      4.24 o 
 -11   5  14       38.95       33.12      6.49 o 
 -10   5  14      487.32      515.55     18.68 o 
  -9   5  14       20.86       19.20      4.80 o 
  -8   5  14       32.83       31.57      5.41 o 
  -7   5  14      114.12      111.95      8.73 o 
  -6   5  14      649.91      641.19     18.74 o 
  -5   5  14       82.16       83.13      5.40 o 
  -4   5  14       30.42       39.81      3.12 o 
  -3   5  14       56.82       76.12      3.60 o 
  -2   5  14      174.25      156.03      3.45 o 
  -1   5  14        2.46        8.07      1.86 o 
   0   5  14      544.82      467.15      7.32 o 
   1   5  14       68.35       67.84      3.12 o 
   2   5  14       43.15       36.16      2.34 o 
   3   5  14       30.48       28.58      2.55 o 
   4   5  14        4.28        1.70      2.29 o 
   5   5  14      147.48      149.77      8.62 o 
   6   5  14      443.03      474.77     11.60 o 
   7   5  14       57.78       62.87      6.54 o 
   8   5  14       39.47       23.93      5.00 o 
 -14   6  14        0.03        2.20     10.73 o 
 -13   6  14        4.73       10.44      8.10 o 
 -12   6  14      466.04      456.59     19.21 o 
 -11   6  14       70.02       57.69      8.07 o 
 -10   6  14      791.38      751.40     23.60 o 
  -9   6  14      486.94      478.44     17.57 o 
  -8   6  14      606.39      574.10     34.65 o 
  -7   6  14       86.16       92.57     12.69 o 
  -6   6  14     1804.58     1691.82     36.69 o 
  -5   6  14     1153.79     1094.62     33.24 o 
  -4   6  14      281.67      301.24     10.32 o 
  -3   6  14        1.35        3.34      1.53 o 
  -2   6  14      821.75      761.44     10.06 o 
  -1   6  14      506.75      480.64      8.06 o 
   0   6  14      205.72      206.31      5.22 o 
   1   6  14     1237.11     1294.33     15.00 o 
   2   6  14        5.51        6.45      1.57 o 
   3   6  14      504.01      491.20      8.91 o 
   4   6  14       90.61       89.14      5.45 o 
   5   6  14      381.18      383.05     10.20 o 
   6   6  14      219.83      225.49      8.12 o 
   7   6  14      642.63      670.09     17.84 o 
   8   6  14       57.09       45.41      6.11 o 
 -13   7  14        4.01        5.03      5.09 o 
 -12   7  14       49.74       50.67      8.18 o 
 -11   7  14       12.63       21.05      6.09 o 
 -10   7  14       76.73       65.88      8.37 o 
  -9   7  14      132.13      116.19     10.72 o 
  -8   7  14      961.76      934.58     26.01 o 
  -7   7  14        0.28       -2.55      2.55 o 
  -6   7  14      984.29      978.79     19.39 o 
  -5   7  14        1.61        1.84      4.08 o 
  -4   7  14       53.72       58.55      3.99 o 
  -3   7  14     1116.20     1077.50     14.17 o 
  -2   7  14      223.72      228.44      5.56 o 
  -1   7  14      247.35      245.59      6.47 o 
   0   7  14      982.59      937.52     12.98 o 
   1   7  14       15.34       17.40      2.25 o 
   2   7  14      379.93      352.06      8.27 o 
   3   7  14      145.45      151.03      5.07 o 
   4   7  14      165.04      166.21      6.93 o 
   5   7  14      163.77      176.94     10.45 o 
   6   7  14      165.55      152.64      7.70 o 
   7   7  14       52.71       53.36      5.22 o 
 -13   8  14        2.44        4.61      7.98 o 
 -12   8  14       49.88       54.13      8.55 o 
 -11   8  14       25.75       26.93      6.57 o 
 -10   8  14      123.58      123.68     11.33 o 
  -9   8  14       59.49       70.30     19.62 o 
  -8   8  14       42.60       42.54      6.92 o 
  -7   8  14        1.08        1.79      3.75 o 
  -6   8  14       57.64       63.10      6.61 o 
  -5   8  14       10.71       17.05      3.55 o 
  -4   8  14      131.60      125.52      7.49 o 
  -3   8  14      248.33      236.84      5.70 o 
  -2   8  14       90.66       82.60      3.92 o 
  -1   8  14      163.06      181.15      5.68 o 
   0   8  14      403.45      410.01      8.65 o 
   1   8  14      225.95      247.08      5.96 o 
   2   8  14      197.85      216.35      6.69 o 
   3   8  14        5.32        3.59      3.90 o 
   4   8  14      150.35      145.24      8.11 o 
   5   8  14      232.68      233.84     17.24 o 
   6   8  14       79.68       89.16      7.12 o 
   7   8  14       32.39       29.21      5.19 o 
 -12   9  14       23.78       21.57      6.44 o 
 -11   9  14       93.48       78.84      9.78 o 
 -10   9  14        0.02        1.01      4.39 o 
  -9   9  14       15.54       21.57     12.37 o 
  -8   9  14       14.17       16.45      5.28 o 
  -7   9  14      247.05      243.37     10.36 o 
  -6   9  14        6.32        4.52      3.16 o 
  -5   9  14        4.94        2.71      2.92 o 
  -4   9  14     1295.22     1256.62     19.67 o 
  -3   9  14       75.09       70.67      4.05 o 
  -2   9  14      747.56      799.16     12.06 o 
  -1   9  14      194.03      209.06      6.44 o 
   0   9  14        1.64        1.23      2.00 o 
   1   9  14       22.16       28.36      2.74 o 
   2   9  14       21.30       20.81      4.87 o 
   3   9  14        7.50        3.55      3.39 o 
   4   9  14      205.08      226.41     11.86 o 
   5   9  14        3.12        0.90      3.45 o 
   6   9  14        5.67        2.63      4.65 o 
 -11  10  14       21.07       23.89      6.56 o 
 -10  10  14      143.95      172.64     13.80 o 
  -9  10  14       20.24       20.51      6.14 o 
  -8  10  14      195.27      192.86     13.43 o 
  -7  10  14       40.13       34.85      5.06 o 
  -6  10  14       28.23       30.70      4.63 o 
  -5  10  14      104.17      111.08     11.80 o 
  -4  10  14       80.49       72.21      4.88 o 
  -3  10  14      403.50      392.98     11.10 o 
  -2  10  14      237.01      211.86      5.93 o 
  -1  10  14      195.25      185.54      6.31 o 
   0  10  14       58.05       63.49      3.71 o 
   1  10  14      599.30      602.14     11.88 o 
   2  10  14        0.01        0.20      2.56 o 
   3  10  14     1109.81     1120.20     22.07 o 
   4  10  14        5.85        4.94      3.75 o 
   5  10  14      367.57      357.83     14.08 o 
 -10  11  14       20.13        9.41      5.86 o 
  -9  11  14        0.06        8.57      5.88 o 
  -8  11  14      266.33      275.97     12.65 o 
  -7  11  14       65.34       73.06      9.67 o 
  -6  11  14       19.98       18.78      4.31 o 
  -5  11  14        7.01       10.85      3.01 o 
  -4  11  14       28.66       20.92      4.08 o 
  -3  11  14       50.95       47.39      4.92 o 
  -2  11  14      110.60      112.24      4.91 o 
  -1  11  14       38.05       34.26      3.67 o 
   0  11  14       31.39       32.12      3.72 o 
   1  11  14       94.84       92.18      5.31 o 
   2  11  14        7.70       10.66      3.33 o 
   3  11  14       88.00       77.63      7.50 o 
   4  11  14       27.36       37.63      6.27 o 
  -9  12  14       25.88       27.06      5.38 o 
  -8  12  14       32.23       34.75      5.60 o 
  -7  12  14       47.45       52.16      6.07 o 
  -6  12  14        5.28        2.55      5.71 o 
  -5  12  14        0.01       -2.68      3.07 o 
  -4  12  14       13.05       16.21      4.28 o 
  -3  12  14       39.16       41.73      5.03 o 
  -2  12  14       29.62       40.61      3.90 o 
  -1  12  14       15.48       18.06      3.26 o 
   0  12  14      107.19       99.53      7.53 o 
   1  12  14      169.44      181.09      7.23 o 
   2  12  14      159.79      172.36      7.23 o 
   3  12  14       11.69       12.01      5.15 o 
  -7  13  14       12.11       19.95      4.86 o 
  -6  13  14      108.29      115.28     10.37 o 
  -5  13  14      114.94      113.79      7.69 o 
  -4  13  14       41.85       43.94      5.61 o 
  -3  13  14        0.02       -1.72      2.89 o 
  -2  13  14      295.57      272.44     11.15 o 
  -1  13  14       83.08       78.48      5.45 o 
   0  13  14      151.99      148.99      9.32 o 
   1  13  14        0.44        4.88      3.94 o 
  -3  14  14      112.18      109.22      6.90 o 
  -2  14  14      100.24      104.66     10.52 o 
 -15   1  15      120.39      125.34     16.04 o 
 -14   1  15       91.02       96.50      8.05 o 
 -13   1  15       18.17       19.88      4.01 o 
 -12   1  15      919.97      910.86     17.98 o 
 -11   1  15       51.25       50.62      5.55 o 
 -10   1  15      208.76      185.48      6.91 o 
  -9   1  15      351.92      356.76      9.30 o 
  -8   1  15      127.09      121.32      7.37 o 
  -7   1  15      287.53      298.70      8.09 o 
  -6   1  15      180.02      172.67      8.26 o 
  -5   1  15      198.75      191.82      8.28 o 
  -4   1  15      221.37      235.75      4.89 o 
  -3   1  15       41.44       34.11      2.26 o 
  -2   1  15      696.86      697.05      8.16 o 
  -1   1  15      559.82      539.14     10.34 o 
   0   1  15      533.04      534.62      7.88 o 
   1   1  15      153.64      140.16      4.01 o 
   2   1  15      149.95      166.26      4.17 o 
   3   1  15      527.87      539.33      8.97 o 
   4   1  15       20.45       19.15      3.12 o 
   5   1  15        5.33        4.32      3.56 o 
   6   1  15      175.37      184.15     13.59 o 
   7   1  15      104.19      100.19      6.37 o 
   8   1  15       19.57       10.61      4.92 o 
 -15   2  15       65.21       63.65      8.52 o 
 -14   2  15       57.09       64.42      7.01 o 
 -13   2  15      239.10      232.57      9.04 o 
 -12   2  15      140.15      142.53      9.03 o 
 -11   2  15      448.71      448.34     13.58 o 
 -10   2  15       92.58       93.91      6.86 o 
  -9   2  15      129.38      118.93      7.37 o 
  -8   2  15      371.14      348.92     12.33 o 
  -7   2  15      402.81      423.70      9.64 o 
  -6   2  15      824.11      795.74     13.99 o 
  -5   2  15      100.77       96.19      4.77 o 
  -4   2  15      193.17      179.84      4.34 o 
  -3   2  15       23.48       24.87      1.98 o 
  -2   2  15      632.09      660.25      7.88 o 
  -1   2  15      180.70      160.08      4.69 o 
   0   2  15     1242.92     1163.84     13.52 o 
   1   2  15       53.76       46.41      3.56 o 
   2   2  15      394.47      350.22      7.13 o 
   3   2  15       13.08        3.78      1.67 o 
   4   2  15      225.68      238.92      7.53 o 
   5   2  15      391.69      379.28      9.92 o 
   6   2  15       64.69       64.34      5.07 o 
   7   2  15      301.06      300.06      9.56 o 
   8   2  15       78.09       68.68      6.87 o 
 -14   3  15       71.14       75.46      7.62 o 
 -13   3  15        2.29        4.61      3.36 o 
 -12   3  15      207.09      172.97     11.71 o 
 -11   3  15       25.57       25.10      4.78 o 
 -10   3  15       72.48       58.08      7.06 o 
  -9   3  15      288.66      285.62     10.09 o 
  -8   3  15      140.68      159.95     11.63 o 
  -7   3  15       68.26       47.46      4.78 o 
  -6   3  15     1218.16     1192.92     22.30 o 
  -5   3  15      413.31      395.07     24.57 o 
  -4   3  15      868.19      849.34     11.83 o 
  -3   3  15       26.79       24.55      1.70 o 
  -2   3  15       38.68       39.82      2.19 o 
  -1   3  15      690.86      643.55      8.11 o 
   0   3  15      860.71      811.24     10.49 o 
   1   3  15     1442.25     1288.27     14.86 o 
   2   3  15       33.63       42.53      2.67 o 
   3   3  15      211.51      196.34      5.18 o 
   4   3  15       33.11       38.11      3.80 o 
   5   3  15       15.43       11.92      3.02 o 
   6   3  15       50.77       64.01      5.11 o 
   7   3  15        0.01       -2.53      2.53 o 
   8   3  15       18.37       19.46      4.80 o 
 -14   4  15      140.95      137.04     10.44 o 
 -13   4  15        6.04        4.96      5.37 o 
 -12   4  15       20.49       19.48      4.48 o 
 -11   4  15       63.88       50.04      5.69 o 
 -10   4  15        1.03        0.12      2.77 o 
  -9   4  15        2.73       -1.31      2.43 o 
  -8   4  15      502.89      499.85     13.50 o 
  -7   4  15       41.06       29.94      7.37 o 
  -6   4  15       54.86       60.27      6.43 o 
  -5   4  15     1413.97     1350.68     22.81 o 
  -4   4  15      103.78       93.18      4.32 o 
  -3   4  15        5.26        4.56      1.36 o 
  -2   4  15      325.18      342.66      5.47 o 
  -1   4  15        6.24        3.41      1.40 o 
   0   4  15       39.22       20.45      2.14 o 
   1   4  15       74.59       67.76      3.15 o 
   2   4  15       93.88       88.98      3.55 o 
   3   4  15      125.65      136.52      4.59 o 
   4   4  15       79.84       88.12      6.61 o 
   5   4  15       16.19       16.86      3.23 o 
   6   4  15       17.23       20.41      3.63 o 
   7   4  15      310.94      322.81     10.13 o 
   8   4  15      355.16      343.54     12.92 o 
 -14   5  15       62.42       61.64      9.09 o 
 -13   5  15       33.81       50.02      8.09 o 
 -12   5  15      477.29      512.57     19.88 o 
 -11   5  15       10.77        8.18      4.55 o 
 -10   5  15      397.91      414.88     16.85 o 
  -9   5  15      132.97      117.52     14.07 o 
  -8   5  15      803.45      776.73     22.35 o 
  -7   5  15      507.40      509.21     16.84 o 
  -6   5  15      207.71      217.74     10.53 o 
  -5   5  15     2003.10     1967.09     31.07 o 
  -4   5  15      138.10      143.87      5.23 o 
  -3   5  15        7.50        4.03      1.50 o 
  -2   5  15       11.98        7.83      1.40 o 
  -1   5  15      973.27      962.96     11.76 o 
   0   5  15        5.20        6.49      1.62 o 
   1   5  15       92.82       85.45      3.73 o 
   2   5  15      435.89      414.02      6.91 o 
   3   5  15      129.89      128.14      4.72 o 
   4   5  15       12.27       14.94      3.11 o 
   5   5  15       21.49       26.46      3.71 o 
   6   5  15      395.43      387.71     10.71 o 
   7   5  15      177.53      175.08      8.50 o 
   8   5  15      130.07      136.64     18.84 o 
 -14   6  15        2.68       -5.61      5.61 o 
 -13   6  15      105.18      128.57     12.25 o 
 -12   6  15        7.03        4.59      8.36 o 
 -11   6  15       38.50       33.11      6.83 o 
 -10   6  15      157.64      149.49     11.82 o 
  -9   6  15      600.73      571.58     19.69 o 
  -8   6  15      168.44      145.18     10.94 o 
  -7   6  15      116.40      117.78      9.56 o 
  -6   6  15      484.68      455.00     18.10 o 
  -5   6  15        4.60       -1.11      2.28 o 
  -4   6  15      257.21      255.38      7.05 o 
  -3   6  15       74.31       77.12      3.39 o 
  -2   6  15      335.02      260.07      5.36 o 
  -1   6  15     1484.08     1321.89     16.45 o 
   0   6  15       79.72      103.88      4.70 o 
   1   6  15      266.99      257.48      6.11 o 
   2   6  15      185.30      185.81      5.49 o 
   3   6  15       10.27       14.13      2.33 o 
   4   6  15        3.79        2.51      2.48 o 
   5   6  15       73.47       72.71      5.39 o 
   6   6  15       17.60       11.80      3.60 o 
   7   6  15       34.95       36.19      4.67 o 
 -13   7  15        5.80        8.48      5.33 o 
 -12   7  15       35.76       37.51      7.38 o 
 -11   7  15       53.26       60.78      8.67 o 
 -10   7  15        9.71        7.35      4.63 o 
  -9   7  15        0.77        3.08      3.76 o 
  -8   7  15       15.97        6.57      4.21 o 
  -7   7  15        7.37       20.02      5.04 o 
  -6   7  15       42.23       45.88      4.84 o 
  -5   7  15       14.51       17.99      3.39 o 
  -4   7  15      574.42      574.35     11.25 o 
  -3   7  15      233.03      204.97      5.16 o 
  -2   7  15      744.43      763.10     12.10 o 
  -1   7  15      131.49      144.29      4.56 o 
   0   7  15      276.04      247.30      5.91 o 
   1   7  15      156.26      143.97      4.76 o 
   2   7  15      115.52      103.83      5.04 o 
   3   7  15      135.41      132.00      7.44 o 
   4   7  15        5.37        9.69      3.03 o 
   5   7  15        5.68        1.62      2.81 o 
   6   7  15       45.07       47.92      4.93 o 
   7   7  15       16.35       15.80      4.83 o 
 -12   8  15        0.10        3.88      5.00 o 
 -11   8  15       29.64       30.99      6.87 o 
 -10   8  15      289.64      273.23     14.42 o 
  -9   8  15      178.59      174.30     12.79 o 
  -8   8  15      518.63      533.92     26.71 o 
  -7   8  15       69.83       56.54     10.94 o 
  -6   8  15      599.88      603.76     14.86 o 
  -5   8  15      208.04      199.16      8.27 o 
  -4   8  15      656.09      659.63     14.16 o 
  -3   8  15       11.98       11.44      2.28 o 
  -2   8  15      486.74      471.07      8.58 o 
  -1   8  15        0.64        1.29      1.89 o 
   0   8  15       74.53       67.15      3.70 o 
   1   8  15      419.65      404.09      7.88 o 
   2   8  15      874.23      875.86     14.90 o 
   3   8  15      274.53      270.08     10.17 o 
   4   8  15      221.83      254.34     14.74 o 
   5   8  15      630.89      640.88     16.14 o 
   6   8  15      100.86      106.77      7.79 o 
 -12   9  15        5.78        3.22      5.62 o 
 -11   9  15        1.77        4.18      4.92 o 
 -10   9  15        3.40        3.03      4.75 o 
  -9   9  15       91.19       88.35      9.85 o 
  -8   9  15        2.73       -2.01      4.51 o 
  -7   9  15       30.88       23.58      6.85 o 
  -6   9  15       37.37       31.01      4.65 o 
  -5   9  15       99.78      107.85     10.24 o 
  -4   9  15        3.10       -0.63      2.26 o 
  -3   9  15      134.37      140.20      6.82 o 
  -2   9  15       52.28       59.02      5.47 o 
  -1   9  15      214.82      213.02      6.70 o 
   0   9  15       63.64       57.17      3.50 o 
   1   9  15       62.95       57.39      3.50 o 
   2   9  15       23.18       24.28      3.36 o 
   3   9  15       17.98       22.07      4.35 o 
   4   9  15      157.19      158.01      8.79 o 
   5   9  15       15.33       14.66      4.51 o 
 -11  10  15       17.04       13.69      5.97 o 
 -10  10  15        6.10        2.39      4.72 o 
  -9  10  15       21.18       20.16      9.64 o 
  -8  10  15      348.74      323.53     15.55 o 
  -7  10  15        0.71        2.20      3.17 o 
  -6  10  15        5.08        5.90      3.51 o 
  -5  10  15        0.61        5.91      2.68 o 
  -4  10  15        0.01        0.37      2.71 o 
  -3  10  15       19.19       24.85      6.78 o 
  -2  10  15        0.14       -0.12      2.09 o 
  -1  10  15        6.34        6.57      2.80 o 
   0  10  15       18.45       16.30      2.58 o 
   1  10  15        1.60        1.45      2.83 o 
   2  10  15        9.04       13.85      3.05 o 
   3  10  15       11.33        9.91      4.01 o 
   4  10  15      258.88      261.95     10.29 o 
   5  10  15        8.11        5.96      4.74 o 
 -10  11  15       13.35       22.37      6.64 o 
  -9  11  15      794.91      834.89     37.66 o 
  -8  11  15       67.18       81.19      7.38 o 
  -7  11  15      449.22      429.82     13.69 o 
  -6  11  15       31.35       24.65      4.63 o 
  -5  11  15       91.51       94.98      6.00 o 
  -4  11  15       57.43       62.75      5.65 o 
  -3  11  15      492.68      479.72     15.95 o 
  -2  11  15       28.32       34.40      3.68 o 
  -1  11  15      264.86      269.76      7.80 o 
   0  11  15       33.90       36.83      3.67 o 
   1  11  15      124.71      132.63      6.15 o 
   2  11  15       23.96       24.23      3.49 o 
   3  11  15      364.31      379.41     13.90 o 
  -9  12  15       21.14       14.70      4.79 o 
  -8  12  15       16.58       24.37      6.67 o 
  -7  12  15      114.33      104.67      8.15 o 
  -6  12  15      411.28      427.66     17.82 o 
  -5  12  15      178.12      184.48      8.89 o 
  -4  12  15      677.44      696.37     28.10 o 
  -3  12  15        3.37        8.18      3.16 o 
  -2  12  15        3.37        3.52      2.71 o 
  -1  12  15      308.60      345.45      8.91 o 
   0  12  15      209.15      208.98     10.90 o 
   1  12  15        8.08       12.69      4.34 o 
   2  12  15        0.90        5.80      4.60 o 
  -7  13  15       46.22       51.77      6.42 o 
  -6  13  15       42.62       37.41      5.33 o 
  -5  13  15      369.26      371.95     12.13 o 
  -4  13  15       35.71       38.05      5.21 o 
  -3  13  15      107.80      116.45      6.58 o 
  -2  13  15      103.17       99.68      7.70 o 
  -1  13  15       26.27       18.46      3.61 o 
   0  13  15        7.13        8.76      5.20 o 
 -15   0  16        0.02        4.81      6.70 o 
 -14   0  16       51.25       46.79     10.74 o 
 -13   0  16       26.30       17.93      7.69 o 
 -12   0  16        0.39       -2.58      7.33 o 
 -11   0  16      264.23      243.65     11.99 o 
 -10   0  16       13.81        9.60      6.81 o 
  -9   0  16      241.04      200.66     10.07 o 
  -8   0  16      364.52      387.99     13.55 o 
  -7   0  16      340.82      344.30     23.40 o 
  -6   0  16      244.81      248.60     10.27 o 
  -5   0  16     3086.95     2939.74     53.43 o 
  -4   0  16      683.08      618.82     12.66 o 
  -3   0  16      465.01      440.21     12.17 o 
  -2   0  16     1588.34     1500.28     22.51 o 
  -1   0  16     1046.58      970.39     16.60 o 
   0   0  16       90.12      117.99      5.25 o 
   1   0  16     1105.51      971.73     18.98 o 
   2   0  16       38.80       49.37      3.84 o 
   3   0  16        1.56       -2.18      2.56 o 
   4   0  16      349.34      338.23     12.85 o 
   5   0  16      309.90      329.20     13.10 o 
   6   0  16      433.68      422.41     36.01 o 
   7   0  16      321.19      341.80     14.73 o 
   8   0  16        2.94        0.14      4.45 o 
 -15   1  16        8.35       24.06      9.06 o 
 -14   1  16       21.71       17.71      4.58 o 
 -13   1  16       62.82       75.78      6.97 o 
 -12   1  16      570.25      549.79     15.60 o 
 -11   1  16      653.60      599.08     15.87 o 
 -10   1  16      115.84      125.75      8.50 o 
  -9   1  16       11.54       21.91      3.20 o 
  -8   1  16     2008.83     1835.31     26.67 o 
  -7   1  16      109.43      111.27      5.50 o 
  -6   1  16       18.02       17.20      2.81 o 
  -5   1  16      940.10      962.77     16.02 o 
  -4   1  16      421.89      463.92      6.82 o 
  -3   1  16      232.09      260.38      6.33 o 
  -2   1  16     2582.66     2535.82     23.15 o 
  -1   1  16      816.18      766.12      9.92 o 
   0   1  16      224.16      195.01      4.60 o 
   1   1  16     1368.78     1281.11     14.89 o 
   2   1  16        3.19        1.42      1.43 o 
   3   1  16       48.39       57.67      4.84 o 
   4   1  16       44.70       41.62      4.01 o 
   5   1  16      167.30      149.43      8.27 o 
   6   1  16       32.13       34.77      4.26 o 
   7   1  16       10.77        5.65      3.56 o 
   8   1  16       27.75       30.09      4.61 o 
 -15   2  16       18.09       22.19      7.02 o 
 -14   2  16        6.56       12.69      4.47 o 
 -13   2  16       72.53       69.10      8.38 o 
 -12   2  16       34.21       32.93      5.48 o 
 -11   2  16        0.41       -1.78      3.07 o 
 -10   2  16      155.51      135.38      8.37 o 
  -9   2  16      390.02      354.03     14.82 o 
  -8   2  16        0.46       -0.14      2.11 o 
  -7   2  16     1277.85     1247.46     20.62 o 
  -6   2  16        9.93        7.71      2.31 o 
  -5   2  16       41.16       58.19      6.28 o 
  -4   2  16     1230.82     1188.71     15.31 o 
  -3   2  16      180.07      181.75      5.06 o 
  -2   2  16      963.87     1001.89     10.90 o 
  -1   2  16      128.99      130.73      5.32 o 
   0   2  16      426.61      490.20     10.32 o 
   1   2  16      162.34      124.35      3.97 o 
   2   2  16      195.91      189.08      6.09 o 
   3   2  16      164.01      144.80      6.33 o 
   4   2  16       20.47       11.41      2.90 o 
   5   2  16       12.04       17.20      3.31 o 
   6   2  16       48.17       48.50      4.71 o 
   7   2  16      207.20      223.12      8.62 o 
   8   2  16      177.77      168.50     10.34 o 
 -14   3  16      127.76      152.62     13.00 o 
 -13   3  16       13.82        8.79      4.10 o 
 -12   3  16      153.69      183.05     10.47 o 
 -11   3  16       36.30       50.23      5.80 o 
 -10   3  16       23.24       21.38      4.04 o 
  -9   3  16       92.84       82.15      9.24 o 
  -8   3  16      831.57      860.60     18.81 o 
  -7   3  16       46.17       31.10      4.08 o 
  -6   3  16     2230.72     2195.55     35.51 o 
  -5   3  16     1369.18     1393.33     19.94 o 
  -4   3  16      697.11      692.61     10.50 o 
  -3   3  16     5092.16     5049.19     47.09 o 
  -2   3  16     1192.32     1148.92     12.15 o 
  -1   3  16      303.90      348.99      5.70 o 
   0   3  16       81.19       76.84      4.47 o 
   1   3  16      620.33      577.02      8.95 o 
   2   3  16      125.71      101.71      3.66 o 
   3   3  16      965.17      990.74     16.98 o 
   4   3  16       62.35       81.78      6.34 o 
   5   3  16      305.80      303.97     13.25 o 
   6   3  16       75.87       76.69      5.71 o 
   7   3  16      447.18      469.80     12.40 o 
   8   3  16       34.05       14.69      8.04 o 
 -14   4  16      236.55      268.88     15.25 o 
 -13   4  16       86.50       81.05      9.49 o 
 -12   4  16      395.14      371.47     13.19 o 
 -11   4  16        8.49        4.19      3.34 o 
 -10   4  16      149.72      156.19      9.19 o 
  -9   4  16      134.31      112.87      8.16 o 
  -8   4  16      194.60      189.98      8.47 o 
  -7   4  16      110.33      106.87      8.68 o 
  -6   4  16      348.98      328.53     12.92 o 
  -5   4  16      606.71      678.33     20.73 o 
  -4   4  16      236.46      217.21      6.08 o 
  -3   4  16        3.07        2.75      1.25 o 
  -2   4  16       32.35       26.28      2.05 o 
  -1   4  16       68.97       98.53      3.64 o 
   0   4  16      348.00      305.65      5.92 o 
   1   4  16        7.56       16.27      1.97 o 
   2   4  16      322.36      321.96      6.06 o 
   3   4  16        0.01       -0.92      2.18 o 
   4   4  16       53.30       49.76      4.41 o 
   5   4  16       26.43       24.46      3.77 o 
   6   4  16      210.95      219.65      8.58 o 
   7   4  16      133.68      146.04      9.32 o 
 -14   5  16        6.27       -2.21      4.66 o 
 -13   5  16       70.99       76.36      9.42 o 
 -12   5  16        0.00        2.70      4.68 o 
 -11   5  16      396.10      407.69     17.09 o 
 -10   5  16       41.48       42.79      7.59 o 
  -9   5  16        1.22       -0.40      3.17 o 
  -8   5  16        6.21        1.54      3.21 o 
  -7   5  16        0.54       -0.45      2.87 o 
  -6   5  16        0.39        0.07      3.13 o 
  -5   5  16       15.39       19.66      3.25 o 
  -4   5  16      310.67      329.92      7.90 o 
  -3   5  16      404.35      407.61      6.56 o 
  -2   5  16       31.47       34.85      2.65 o 
  -1   5  16      132.96      141.58      4.79 o 
   0   5  16       32.60       26.44      2.26 o 
   1   5  16      207.09      214.98      5.05 o 
   2   5  16        0.04        1.60      1.52 o 
   3   5  16        9.57        3.72      2.66 o 
   4   5  16        0.01        2.57      2.45 o 
   5   5  16      150.13      144.52      7.28 o 
   6   5  16       23.27       23.31      3.96 o 
   7   5  16       54.75       53.71      5.28 o 
 -13   6  16        1.48       -4.24      4.36 o 
 -12   6  16       99.00      113.60     11.28 o 
 -11   6  16      137.50      152.68     12.64 o 
 -10   6  16      707.31      647.96     24.09 o 
  -9   6  16        0.13        4.73      4.06 o 
  -8   6  16      223.33      205.86     14.52 o 
  -7   6  16      773.44      776.68     22.51 o 
  -6   6  16      171.77      139.02     10.01 o 
  -5   6  16       23.76       24.88      3.59 o 
  -4   6  16      111.38      120.65      8.10 o 
  -3   6  16      100.90       98.44      3.86 o 
  -2   6  16        0.15        1.27      1.92 o 
  -1   6  16       99.38       81.12      3.76 o 
   0   6  16      369.87      378.27      7.43 o 
   1   6  16      142.02      141.21      4.78 o 
   2   6  16      111.50      114.47      4.84 o 
   3   6  16      415.46      443.06     10.65 o 
   4   6  16      301.38      287.53     10.99 o 
   5   6  16       26.27       23.30      3.85 o 
   6   6  16       32.35       19.95      3.90 o 
   7   6  16        4.71        5.37      3.50 o 
 -13   7  16       19.45       21.32      6.99 o 
 -12   7  16      105.04       89.88     11.75 o 
 -11   7  16      209.86      204.74     14.57 o 
 -10   7  16      488.41      513.18     19.78 o 
  -9   7  16      389.56      377.83     16.41 o 
  -8   7  16      193.18      191.18     12.02 o 
  -7   7  16        0.03       -0.98      3.27 o 
  -6   7  16      685.04      670.85     15.57 o 
  -5   7  16      470.29      494.26     12.77 o 
  -4   7  16      668.05      664.65     12.53 o 
  -3   7  16      211.97      217.66      5.41 o 
  -2   7  16        2.64        0.34      1.93 o 
  -1   7  16       34.72       25.97      2.60 o 
   0   7  16       34.38       35.45      2.95 o 
   1   7  16      697.38      704.82     11.05 o 
   2   7  16      139.85      131.90      5.73 o 
   3   7  16      122.17      116.48      7.33 o 
   4   7  16       33.78       26.18      4.50 o 
   5   7  16      184.42      190.17      8.05 o 
   6   7  16        8.92        7.89      4.20 o 
 -12   8  16        6.46       13.49      5.86 o 
 -11   8  16      221.94      210.95     15.19 o 
 -10   8  16      134.00      146.56     16.22 o 
  -9   8  16      219.81      248.72     13.60 o 
  -8   8  16      185.19      155.04     11.94 o 
  -7   8  16       36.70       36.52      6.53 o 
  -6   8  16      374.28      379.56     12.15 o 
  -5   8  16       42.59       52.81      5.49 o 
  -4   8  16       15.13       16.90      2.92 o 
  -3   8  16        6.60        1.46      2.55 o 
  -2   8  16       14.66       10.65      2.53 o 
  -1   8  16       48.57       41.75      3.02 o 
   0   8  16        0.02        0.92      1.96 o 
   1   8  16       32.95       29.26      3.33 o 
   2   8  16      346.08      364.22      8.95 o 
   3   8  16      704.53      708.07     24.83 o 
   4   8  16       32.20       33.90      4.95 o 
   5   8  16       26.42       30.11      4.97 o 
   6   8  16       25.44       26.79      5.05 o 
 -12   9  16       17.76        9.11      8.09 o 
 -11   9  16        2.65       -4.24      4.24 o 
 -10   9  16       39.86       38.66     10.67 o 
  -9   9  16      120.12      125.95     14.25 o 
  -8   9  16      387.21      395.56     17.11 o 
  -7   9  16       14.17       11.49      3.94 o 
  -6   9  16      567.25      568.85     14.95 o 
  -5   9  16       80.53       81.02      7.33 o 
  -4   9  16      277.70      277.25      9.36 o 
  -3   9  16        8.22       16.07      3.03 o 
  -2   9  16      624.77      614.02     22.24 o 
  -1   9  16        9.96       11.00      2.72 o 
   0   9  16       22.48       19.35      2.63 o 
   1   9  16       86.88       82.92      5.00 o 
   2   9  16       12.29       12.56      3.04 o 
   3   9  16       40.04       38.68      5.17 o 
   4   9  16       14.39       11.64      4.04 o 
   5   9  16        2.23        4.04      4.00 o 
 -11  10  16       56.84       56.34      8.89 o 
 -10  10  16       40.37       37.33     13.36 o 
  -9  10  16      124.19      117.05     23.94 o 
  -8  10  16       28.38       19.75      5.79 o 
  -7  10  16       10.73       14.25      4.02 o 
  -6  10  16        3.26        6.49      3.46 o 
  -5  10  16      221.22      228.40      7.80 o 
  -4  10  16       88.21       85.90      6.33 o 
  -3  10  16      444.04      449.69     10.47 o 
  -2  10  16       62.55       55.33      4.19 o 
  -1  10  16        9.96       12.60      2.85 o 
   0  10  16      171.50      184.36      5.63 o 
   1  10  16       71.41       66.96      4.71 o 
   2  10  16      185.51      190.63      6.94 o 
   3  10  16      106.92       98.27      7.25 o 
   4  10  16        0.67       -0.94      3.72 o 
 -10  11  16       31.05       26.35      9.47 o 
  -9  11  16       34.11       29.69      7.20 o 
  -8  11  16        2.50        3.13      3.78 o 
  -7  11  16        6.18        1.95      3.63 o 
  -6  11  16       25.92       22.31      4.80 o 
  -5  11  16        2.35       -0.79      3.01 o 
  -4  11  16       71.36       62.69      5.85 o 
  -3  11  16        5.25        4.91      3.27 o 
  -2  11  16       13.72       12.42      3.28 o 
  -1  11  16       50.98       45.29      4.02 o 
   0  11  16      373.18      383.38     11.44 o 
   1  11  16       33.57       40.06      4.03 o 
   2  11  16       11.84        8.79      3.94 o 
   3  11  16       12.60       10.83      5.01 o 
  -8  12  16        0.27       -3.16      4.81 o 
  -7  12  16        1.43       -0.91      3.38 o 
  -6  12  16        1.65       -2.36      4.60 o 
  -5  12  16       51.97       50.89      5.66 o 
  -4  12  16       17.19       23.30      5.56 o 
  -3  12  16      196.25      213.16      7.71 o 
  -2  12  16       64.90       60.84      5.64 o 
  -1  12  16        0.09        4.82      2.85 o 
   0  12  16      254.77      266.88      9.67 o 
   1  12  16      453.83      497.24     15.15 o 
  -6  13  16      237.92      239.64     10.63 o 
  -5  13  16        3.21       10.07      4.05 o 
  -4  13  16      187.99      198.68      7.74 o 
  -3  13  16       19.59       17.69      4.30 o 
  -2  13  16       59.26       56.19      6.37 o 
  -1  13  16      179.49      195.36      9.52 o 
 -15   1  17        5.57        4.34      4.88 o 
 -14   1  17       43.42       31.11      6.74 o 
 -13   1  17       36.73       46.08      6.02 o 
 -12   1  17        3.50        4.75      3.39 o 
 -11   1  17       23.43       20.54      4.37 o 
 -10   1  17      238.00      235.13      9.57 o 
  -9   1  17      153.11      146.04      6.54 o 
  -8   1  17      237.96      244.03      7.67 o 
  -7   1  17      793.57      781.48     16.07 o 
  -6   1  17      394.32      362.78      9.08 o 
  -5   1  17      464.20      446.43     10.00 o 
  -4   1  17      102.08       85.23      3.28 o 
  -3   1  17       66.75       69.90      3.66 o 
  -2   1  17     1788.83     1830.84     18.99 o 
  -1   1  17      616.24      573.23      8.37 o 
   0   1  17       74.71       75.11      3.33 o 
   1   1  17      753.09      687.28      9.76 o 
   2   1  17      491.33      438.48      7.31 o 
   3   1  17       35.27       36.12      4.69 o 
   4   1  17      144.00      148.15      7.01 o 
   5   1  17       21.95       15.59      3.71 o 
   6   1  17        4.93        2.37      3.22 o 
   7   1  17      198.24      213.60      9.08 o 
 -14   2  17       38.24       47.50      6.26 o 
 -13   2  17       77.30       90.29      7.83 o 
 -12   2  17       69.58       80.22      7.14 o 
 -11   2  17        1.03        1.13      2.95 o 
 -10   2  17      260.99      244.50      9.93 o 
  -9   2  17        3.87        4.62      2.95 o 
  -8   2  17        0.57       -0.64      2.49 o 
  -7   2  17      185.26      191.47      6.71 o 
  -6   2  17        7.73        9.28      2.50 o 
  -5   2  17      335.77      332.44      7.20 o 
  -4   2  17      846.59      867.26     11.21 o 
  -3   2  17     2044.27     2082.79     24.33 o 
  -2   2  17        4.45       10.86      1.55 o 
  -1   2  17     3583.46     3411.73     32.95 o 
   0   2  17      235.97      270.88      5.63 o 
   1   2  17      526.27      515.09      9.70 o 
   2   2  17       30.74       25.28      2.26 o 
   3   2  17      219.07      237.19      7.64 o 
   4   2  17      140.57      139.94      6.86 o 
   5   2  17      300.17      278.41     15.10 o 
   6   2  17        0.28       -0.57      2.82 o 
   7   2  17      314.48      301.47     10.05 o 
 -14   3  17      145.19      126.26     11.98 o 
 -13   3  17        0.63       -1.07      3.94 o 
 -12   3  17        8.57       11.36      4.03 o 
 -11   3  17       67.83       69.49      7.31 o 
 -10   3  17       94.65       96.47      7.43 o 
  -9   3  17      134.88      122.05     12.59 o 
  -8   3  17        1.44        2.79      2.71 o 
  -7   3  17      974.97      898.80     19.20 o 
  -6   3  17       16.76       20.06      4.35 o 
  -5   3  17      185.14      189.42      6.16 o 
  -4   3  17      206.96      203.39      5.36 o 
  -3   3  17        6.04        8.10      1.90 o 
  -2   3  17      532.20      464.45      6.60 o 
  -1   3  17      121.58      109.97      3.54 o 
   0   3  17      171.43      172.48      4.52 o 
   1   3  17      596.01      572.99      8.77 o 
   2   3  17      125.65      122.00      4.10 o 
   3   3  17       33.20       40.84      4.01 o 
   4   3  17        0.02        0.42      2.31 o 
   5   3  17        3.40        4.24      2.94 o 
   6   3  17      680.87      720.11     15.53 o 
   7   3  17       33.55       34.47      4.70 o 
 -14   4  17      118.80      107.42     11.38 o 
 -13   4  17       84.09       83.35     15.75 o 
 -12   4  17        0.29        1.94      3.63 o 
 -11   4  17      153.26      136.97      9.01 o 
 -10   4  17       49.73       49.97      5.73 o 
  -9   4  17       18.43       22.12      7.17 o 
  -8   4  17     1408.29     1346.25     32.13 o 
  -7   4  17      120.44      121.38     10.53 o 
  -6   4  17     1046.91      996.03     25.25 o 
  -5   4  17      161.33      149.59      6.76 o 
  -4   4  17      491.52      437.85      9.16 o 
  -3   4  17      432.13      420.89      7.96 o 
  -2   4  17      679.73      615.99      7.87 o 
  -1   4  17      220.34      178.39      4.49 o 
   0   4  17      399.71      358.28      6.59 o 
   1   4  17        1.43        2.99      1.61 o 
   2   4  17      495.26      483.16      7.86 o 
   3   4  17     1180.95     1188.37     19.65 o 
   4   4  17       84.10       89.00      5.78 o 
   5   4  17        8.86        5.70      2.91 o 
   6   4  17      327.30      380.63     11.17 o 
   7   4  17        8.49        3.68      3.34 o 
 -14   5  17       18.08       19.56      6.67 o 
 -13   5  17       85.93      108.70     11.17 o 
 -12   5  17        4.59       12.40      5.38 o 
 -11   5  17       21.47       31.12      9.85 o 
 -10   5  17       60.50       54.68      7.51 o 
  -9   5  17      155.31      148.97     13.93 o 
  -8   5  17        8.92        8.68      4.60 o 
  -7   5  17      316.50      294.73     12.91 o 
  -6   5  17      257.51      256.82     11.66 o 
  -5   5  17      180.63      173.63      7.19 o 
  -4   5  17      220.64      220.77      6.49 o 
  -3   5  17        2.52       -0.36      1.59 o 
  -2   5  17     2234.02     2194.52     27.92 o 
  -1   5  17        5.37        4.58      1.86 o 
   0   5  17      279.59      269.52      5.70 o 
   1   5  17      162.69      170.68      4.76 o 
   2   5  17      777.80      805.95     12.71 o 
   3   5  17      178.53      205.25      7.39 o 
   4   5  17      150.40      141.25      7.18 o 
   5   5  17      149.20      152.91      8.67 o 
   6   5  17       31.59       24.02      5.88 o 
 -13   6  17        9.02       10.86      5.63 o 
 -12   6  17       17.57       25.88      6.65 o 
 -11   6  17        1.31        3.38     11.91 o 
 -10   6  17       28.01       34.08      6.54 o 
  -9   6  17       24.87       32.96     10.80 o 
  -8   6  17       13.59       14.20      4.76 o 
  -7   6  17      396.32      393.82     23.22 o 
  -6   6  17      181.69      180.35     10.88 o 
  -5   6  17     1301.18     1329.86     31.89 o 
  -4   6  17       88.34       82.30      4.73 o 
  -3   6  17      269.84      286.36      7.47 o 
  -2   6  17      223.85      228.75      6.46 o 
  -1   6  17       82.57       78.41      4.55 o 
   0   6  17      428.87      403.76      7.86 o 
   1   6  17      435.13      430.79      8.21 o 
   2   6  17      124.67      146.36     10.55 o 
   3   6  17       98.14      106.98      6.09 o 
   4   6  17       39.84       42.33      4.46 o 
   5   6  17       50.96       54.05      6.13 o 
   6   6  17        3.44        1.99      3.50 o 
 -13   7  17      112.38      126.24     12.61 o 
 -12   7  17       91.97      108.05     11.39 o 
 -11   7  17      437.93      427.45     18.53 o 
 -10   7  17      573.54      577.96     22.68 o 
  -9   7  17        2.34        1.78      7.31 o 
  -8   7  17       11.78       19.77      5.36 o 
  -7   7  17      337.01      275.97     19.21 o 
  -6   7  17       10.72       10.97      3.35 o 
  -5   7  17       22.30       14.24      5.12 o 
  -4   7  17       70.50       77.39      4.87 o 
  -3   7  17       68.64       67.61      5.74 o 
  -2   7  17      100.15      117.07      5.24 o 
  -1   7  17       28.53       32.03      2.75 o 
   0   7  17       27.58       27.02      2.82 o 
   1   7  17       43.06       37.62      3.05 o 
   2   7  17       47.86       48.58      4.17 o 
   3   7  17       19.56       23.96      4.48 o 
   4   7  17      129.62      137.37      8.29 o 
   5   7  17        0.79       -3.22      3.22 o 
   6   7  17       13.92       15.97      5.11 o 
 -12   8  17      238.41      251.55     16.02 o 
 -11   8  17        1.16       -0.06      7.85 o 
 -10   8  17       90.98       88.19     10.08 o 
  -9   8  17        3.92       -1.64      4.24 o 
  -8   8  17      162.03      172.99     12.84 o 
  -7   8  17        2.91        0.52      4.01 o 
  -6   8  17      142.19      152.99      8.65 o 
  -5   8  17        0.39        1.61      2.83 o 
  -4   8  17      309.97      318.72      8.64 o 
  -3   8  17        2.31        2.10      2.49 o 
  -2   8  17       29.83       32.38      3.88 o 
  -1   8  17     1251.94     1284.29     19.30 o 
   0   8  17      113.41      111.05      4.74 o 
   1   8  17      875.65      909.96     16.26 o 
   2   8  17       40.36       42.93      4.02 o 
   3   8  17      253.27      241.04      9.61 o 
   4   8  17        2.29        1.95      3.53 o 
   5   8  17      418.60      430.81     13.53 o 
 -11   9  17       31.88       39.38      7.90 o 
 -10   9  17       15.49       10.52      5.49 o 
  -9   9  17      154.32      162.34     13.22 o 
  -8   9  17      102.78       94.78      9.91 o 
  -7   9  17      159.98      159.02      9.18 o 
  -6   9  17       81.75       65.69      8.01 o 
  -5   9  17       37.79       51.41      4.39 o 
  -4   9  17      174.02      183.22      9.86 o 
  -3   9  17      268.62      263.95      7.85 o 
  -2   9  17      116.01      112.21      5.39 o 
  -1   9  17       16.72       17.84      3.01 o 
   0   9  17       15.20       15.55      2.60 o 
   1   9  17      256.52      256.49      7.72 o 
   2   9  17       78.79       80.66      8.63 o 
   3   9  17       28.90       24.06      4.59 o 
   4   9  17       20.54       20.95      7.37 o 
 -11  10  17       18.18       31.68      9.76 o 
 -10  10  17       19.42       11.07      5.70 o 
  -9  10  17      183.39      188.64     14.44 o 
  -8  10  17       52.83       54.92      7.17 o 
  -7  10  17        0.81        2.74      3.62 o 
  -6  10  17        0.85        0.19      3.23 o 
  -5  10  17       29.88       23.85      4.32 o 
  -4  10  17      266.20      269.91      9.74 o 
  -3  10  17      107.49       99.40      5.66 o 
  -2  10  17      130.70      126.46      5.84 o 
  -1  10  17      211.32      220.19     14.28 o 
   0  10  17      554.37      545.69     16.62 o 
   1  10  17      142.10      141.70      9.03 o 
   2  10  17       18.52       16.90      3.38 o 
   3  10  17       16.61       11.47      4.12 o 
  -9  11  17       24.22       20.14      6.72 o 
  -8  11  17       28.21       32.43      5.48 o 
  -7  11  17      135.68      134.69     10.14 o 
  -6  11  17       24.26       23.86      4.80 o 
  -5  11  17      164.84      172.59      9.84 o 
  -4  11  17      110.09      110.88      8.42 o 
  -3  11  17      450.31      485.42     11.40 o 
  -2  11  17       15.50       10.00      3.76 o 
  -1  11  17       11.58        7.99      2.96 o 
   0  11  17      124.28      124.43      7.45 o 
   1  11  17       57.50       61.42      6.54 o 
   2  11  17       24.78       33.68      5.02 o 
  -8  12  17      161.02      158.67     10.18 o 
  -7  12  17      158.04      193.45     10.52 o 
  -6  12  17      616.37      658.72     16.69 o 
  -5  12  17        6.01       10.52      3.88 o 
  -4  12  17      453.75      476.49     18.69 o 
  -3  12  17        0.25       -0.69      3.32 o 
  -2  12  17        2.81        1.13      5.31 o 
  -1  12  17      339.27      352.25     12.01 o 
   0  12  17       71.29       87.91      8.58 o 
  -4  13  17       16.89       13.59      3.54 o 
  -3  13  17        0.00       -0.71      3.35 o 
 -14   0  18      101.27       90.11     13.99 o 
 -13   0  18       42.47       42.77      9.94 o 
 -12   0  18      315.86      324.17     20.76 o 
 -11   0  18      291.28      286.94     13.16 o 
 -10   0  18       34.77       38.47      6.00 o 
  -9   0  18     1013.53      936.25     32.64 o 
  -8   0  18       93.03      110.46      8.71 o 
  -7   0  18      109.91      125.31      8.92 o 
  -6   0  18        9.92        9.26      3.55 o 
  -5   0  18        8.69        9.60      4.06 o 
  -4   0  18     3907.56     3866.01     54.83 o 
  -3   0  18       49.16       43.82      4.97 o 
  -2   0  18       47.05       55.11      3.90 o 
  -1   0  18        9.93        8.53      2.55 o 
   0   0  18      302.91      291.36      8.41 o 
   1   0  18      426.05      351.64      9.44 o 
   2   0  18      208.39      200.44      6.95 o 
   3   0  18      639.97      661.08     19.16 o 
   4   0  18       15.91       13.36      4.63 o 
   5   0  18      377.43      411.48     15.63 o 
   6   0  18      291.47      309.65     14.19 o 
   7   0  18       60.76       62.15      8.24 o 
 -14   1  18       52.04       74.24      9.20 o 
 -13   1  18       25.03       33.51      6.66 o 
 -12   1  18      171.74      182.46     10.80 o 
 -11   1  18       67.76       59.96      9.15 o 
 -10   1  18      172.15      185.79      8.64 o 
  -9   1  18      671.28      623.33     13.40 o 
  -8   1  18      127.81      143.73      6.62 o 
  -7   1  18      384.42      405.78     16.25 o 
  -6   1  18      597.63      597.75     12.31 o 
  -5   1  18      376.18      360.90      9.70 o 
  -4   1  18      310.88      287.95      7.22 o 
  -3   1  18      501.47      486.35      8.84 o 
  -2   1  18      895.69      895.11     11.02 o 
  -1   1  18      437.84      386.59      6.73 o 
   0   1  18       88.81      104.83      5.47 o 
   1   1  18      569.70      585.62     12.39 o 
   2   1  18        0.26        0.13      1.49 o 
   3   1  18        2.96        4.24      2.59 o 
   4   1  18      197.42      218.52      7.86 o 
   5   1  18      181.80      188.06      8.18 o 
   6   1  18       79.17       83.85      6.22 o 
   7   1  18      108.63       96.42      9.99 o 
 -14   2  18        0.11        6.50      4.13 o 
 -13   2  18       23.83       21.28      4.97 o 
 -12   2  18       10.90       11.98      4.10 o 
 -11   2  18       43.89       43.77      5.83 o 
 -10   2  18      244.00      210.92     14.73 o 
  -9   2  18       69.41       57.82      6.27 o 
  -8   2  18        6.47        5.93      2.98 o 
  -7   2  18       67.93       74.02      6.22 o 
  -6   2  18       34.01       34.80      3.61 o 
  -5   2  18      881.72      874.49     14.66 o 
  -4   2  18      936.52      915.74     13.95 o 
  -3   2  18       58.69       51.18      3.29 o 
  -2   2  18      889.33      910.59     10.47 o 
  -1   2  18      748.48      679.00      9.52 o 
   0   2  18      561.76      528.31      8.35 o 
   1   2  18       12.78        8.67      1.84 o 
   2   2  18       23.44       22.19      2.29 o 
   3   2  18        3.14       -1.69      3.01 o 
   4   2  18      128.05      111.00      6.33 o 
   5   2  18       35.14       43.34      4.52 o 
   6   2  18        1.52        0.68      2.90 o 
   7   2  18      396.00      421.91     16.74 o 
 -14   3  18     1049.76     1065.61     25.36 o 
 -13   3  18      173.14      190.91     11.27 o 
 -12   3  18        0.61        1.23      3.28 o 
 -11   3  18      347.35      356.70     12.69 o 
 -10   3  18      258.55      255.30     10.33 o 
  -9   3  18        2.23        0.98      2.81 o 
  -8   3  18       12.26        2.32      2.79 o 
  -7   3  18      348.61      343.49     11.06 o 
  -6   3  18       11.96       14.44      5.75 o 
  -5   3  18      551.06      573.34     13.13 o 
  -4   3  18      164.35      157.11      4.46 o 
  -3   3  18     1249.82     1230.80     16.45 o 
  -2   3  18      221.46      203.45      4.27 o 
  -1   3  18      594.64      543.63      8.29 o 
   0   3  18       83.50       89.03      3.75 o 
   1   3  18      587.30      568.06     10.91 o 
   2   3  18      220.47      229.92      7.05 o 
   3   3  18       13.04        8.97      2.96 o 
   4   3  18      452.89      450.67     11.36 o 
   5   3  18       13.06       22.58      4.03 o 
   6   3  18      142.75      154.82      8.09 o 
 -14   4  18       14.97       19.26      6.37 o 
 -13   4  18       18.99       21.40      5.03 o 
 -12   4  18       22.51       14.54      6.06 o 
 -11   4  18        3.01       -1.07      3.19 o 
 -10   4  18        0.04        0.21      2.87 o 
  -9   4  18       15.00       18.22      4.04 o 
  -8   4  18       64.61       65.60      7.52 o 
  -7   4  18      701.63      655.70     19.98 o 
  -6   4  18      310.21      305.49     12.79 o 
  -5   4  18      216.53      237.42     10.14 o 
  -4   4  18       28.15       44.17      4.67 o 
  -3   4  18      203.23      173.79      5.87 o 
  -2   4  18     1449.43     1560.65     17.64 o 
  -1   4  18        5.88        6.09      1.75 o 
   0   4  18      353.40      361.35      6.77 o 
   1   4  18      177.83      179.56      6.32 o 
   2   4  18       91.34       85.81      4.45 o 
   3   4  18       92.14       95.80      5.82 o 
   4   4  18       41.30       36.59      4.24 o 
   5   4  18        0.40       -3.27      3.36 o 
   6   4  18       43.95       45.11      5.01 o 
 -14   5  18        0.70        7.96      5.87 o 
 -13   5  18        7.91       10.94     12.03 o 
 -12   5  18       74.69       91.05     10.20 o 
 -11   5  18      314.75      299.09     15.13 o 
 -10   5  18       18.52       29.79      6.39 o 
  -9   5  18      154.57      150.92     19.80 o 
  -8   5  18        0.02       -1.78      3.16 o 
  -7   5  18        6.96        5.71      3.96 o 
  -6   5  18       63.76       58.56      7.02 o 
  -5   5  18       62.67       62.40      9.94 o 
  -4   5  18        0.53       -0.39      1.95 o 
  -3   5  18      505.37      537.94     12.17 o 
  -2   5  18      462.09      439.82      9.12 o 
  -1   5  18      480.87      498.82      8.66 o 
   0   5  18      279.10      276.26      6.46 o 
   1   5  18      154.26      165.23      4.80 o 
   2   5  18       93.44       90.54      6.96 o 
   3   5  18      351.05      348.77     11.79 o 
   4   5  18       40.03       37.37      4.36 o 
   5   5  18      217.39      239.48      9.92 o 
   6   5  18       80.71       72.42      6.07 o 
 -13   6  18       58.82       69.97      9.74 o 
 -12   6  18      145.44      131.71     11.99 o 
 -11   6  18       28.59       31.20      7.83 o 
 -10   6  18        4.56        0.59      3.86 o 
  -9   6  18       33.93       32.80      9.85 o 
  -8   6  18        1.60        0.91      3.98 o 
  -7   6  18      274.92      278.34     13.33 o 
  -6   6  18        0.34       -1.03      2.64 o 
  -5   6  18       35.63       36.87      4.53 o 
  -4   6  18      109.22       97.60      5.18 o 
  -3   6  18       33.99       42.93      4.39 o 
  -2   6  18       49.67       46.27      3.67 o 
  -1   6  18        5.00        7.51      2.08 o 
   0   6  18       43.15       42.01      3.21 o 
   1   6  18      400.19      408.46      8.02 o 
   2   6  18      229.67      241.39      7.61 o 
   3   6  18      812.70      817.03     18.13 o 
   4   6  18      302.33      299.45      9.41 o 
   5   6  18      106.74      114.80      7.03 o 
 -13   7  18      219.69      206.01     22.00 o 
 -12   7  18      251.17      227.26     16.00 o 
 -11   7  18      350.74      357.06     21.98 o 
 -10   7  18      112.29       96.41     10.28 o 
  -9   7  18      163.55      163.11     12.55 o 
  -8   7  18      144.36      142.99     11.42 o 
  -7   7  18       26.33       17.85      5.22 o 
  -6   7  18      447.25      445.63     15.58 o 
  -5   7  18        5.43        3.01      2.84 o 
  -4   7  18       65.01       73.48      5.72 o 
  -3   7  18      638.20      639.22     12.37 o 
  -2   7  18       21.84       19.32      2.91 o 
  -1   7  18      460.04      451.17      9.91 o 
   0   7  18      507.45      512.66      9.26 o 
   1   7  18      294.14      289.35      7.99 o 
   2   7  18        0.30        0.09      2.48 o 
   3   7  18      230.27      234.84      9.55 o 
   4   7  18      207.04      200.83      9.45 o 
   5   7  18      356.68      352.85     14.68 o 
 -12   8  18       11.53       12.73      6.01 o 
 -11   8  18       71.97       75.79     10.97 o 
 -10   8  18      122.04      112.76     11.16 o 
  -9   8  18       63.06       66.98      8.60 o 
  -8   8  18       24.35       20.91      5.74 o 
  -7   8  18      277.03      305.69     12.98 o 
  -6   8  18       50.20       46.32      6.83 o 
  -5   8  18      133.56      127.99      6.35 o 
  -4   8  18       85.48       79.77      8.05 o 
  -3   8  18        2.37        1.81      2.72 o 
  -2   8  18      111.41      115.75      5.42 o 
  -1   8  18       15.43       13.73      2.84 o 
   0   8  18      232.94      238.41      6.27 o 
   1   8  18       59.76       62.95      4.62 o 
   2   8  18       18.74       18.11      3.25 o 
   3   8  18       24.98       28.05      4.76 o 
   4   8  18       86.94       90.54      7.26 o 
 -11   9  18        3.28        9.05      6.23 o 
 -10   9  18      187.23      155.53     13.22 o 
  -9   9  18       41.84       34.69      7.27 o 
  -8   9  18        5.96       11.02      5.18 o 
  -7   9  18      408.12      419.52     13.13 o 
  -6   9  18        1.93        5.36      3.43 o 
  -5   9  18      375.64      388.53     10.08 o 
  -4   9  18        6.32       10.35      3.88 o 
  -3   9  18      114.50      121.42      7.33 o 
  -2   9  18       22.09       16.90      3.04 o 
  -1   9  18      178.19      190.67      7.01 o 
   0   9  18       14.57       11.80      2.90 o 
   1   9  18      675.38      699.93     13.37 o 
   2   9  18       36.07       43.06      4.21 o 
   3   9  18      130.96      152.60      8.83 o 
 -10  10  18       49.32       40.51      8.24 o 
  -9  10  18      111.35      113.82     11.65 o 
  -8  10  18      244.21      269.06     11.49 o 
  -7  10  18      181.45      201.71     10.34 o 
  -6  10  18      677.90      712.15     17.86 o 
  -5  10  18        0.77        1.37      2.99 o 
  -4  10  18       67.46       67.59      5.55 o 
  -3  10  18       64.91       58.09      5.55 o 
  -2  10  18       94.68      114.23      5.62 o 
  -1  10  18        7.86        4.65      2.69 o 
   0  10  18      797.81      825.40     14.63 o 
   1  10  18        2.70        6.02      2.92 o 
   2  10  18        3.68        0.69      3.50 o 
  -9  11  18        9.91        4.04      5.79 o 
  -8  11  18       22.68       25.59      5.30 o 
  -7  11  18        0.43       -1.48      3.35 o 
  -6  11  18        2.28        3.19      4.89 o 
  -5  11  18       49.73       55.77      6.46 o 
  -4  11  18       34.99       32.03      4.00 o 
  -3  11  18      259.27      251.12     10.03 o 
  -2  11  18       48.51       48.08      5.29 o 
  -1  11  18       67.07       59.90      4.58 o 
   0  11  18       50.39       45.73      5.28 o 
   1  11  18      109.31      111.66      7.30 o 
  -7  12  18        0.73       -0.57      5.08 o 
  -6  12  18       73.60       92.16      9.50 o 
  -5  12  18       80.89       81.55      6.78 o 
  -4  12  18       20.05       25.82      3.93 o 
  -3  12  18        0.04       -3.35      3.35 o 
  -2  12  18       77.19       70.19      8.32 o 
  -1  12  18       10.52       13.89      3.30 o 
 -14   1  19      151.84      137.73     12.29 o 
 -13   1  19      204.12      213.94     14.61 o 
 -12   1  19       35.88       39.40      5.58 o 
 -11   1  19       91.16       72.68      6.99 o 
 -10   1  19     1057.61     1015.56     22.21 o 
  -9   1  19       33.19       35.79      4.74 o 
  -8   1  19      410.21      394.94     10.25 o 
  -7   1  19        1.07        2.07      2.70 o 
  -6   1  19       31.27       20.08      3.11 o 
  -5   1  19      672.68      663.21     10.05 o 
  -4   1  19     1215.46     1188.10     16.22 o 
  -3   1  19       45.77       44.89      3.29 o 
  -2   1  19       14.30       11.72      1.79 o 
  -1   1  19       61.83       63.15      3.21 o 
   0   1  19       20.65       20.98      2.28 o 
   1   1  19      255.21      254.57      6.07 o 
   2   1  19       25.42       25.16      2.44 o 
   3   1  19      156.57      155.62      7.12 o 
   4   1  19       94.17       90.64      6.74 o 
   5   1  19       10.08       12.38      3.47 o 
   6   1  19      396.26      414.53     13.90 o 
 -14   2  19      229.12      212.30     12.17 o 
 -13   2  19        5.35        4.59      3.95 o 
 -12   2  19       48.43       60.85      6.58 o 
 -11   2  19      121.93      121.52      8.64 o 
 -10   2  19      419.53      450.35     16.91 o 
  -9   2  19        0.62        4.33      2.90 o 
  -8   2  19       16.47       13.32      3.45 o 
  -7   2  19      193.46      201.26      9.06 o 
  -6   2  19        5.43        7.50      3.78 o 
  -5   2  19      373.11      352.62      7.45 o 
  -4   2  19      246.71      250.38      6.90 o 
  -3   2  19       78.28       69.62      3.84 o 
  -2   2  19        5.44        1.41      1.43 o 
  -1   2  19      190.24      195.72      6.16 o 
   0   2  19       87.62      113.48      4.19 o 
   1   2  19      333.82      385.48      9.36 o 
   2   2  19      110.73       98.09      5.96 o 
   3   2  19        8.07        9.54      4.57 o 
   4   2  19      587.87      583.77     13.33 o 
   5   2  19      320.67      362.27     10.69 o 
   6   2  19        5.62        0.94      3.19 o 
 -14   3  19       96.00      124.77      9.74 o 
 -13   3  19       87.42       85.35      9.56 o 
 -12   3  19       74.89       81.62      7.47 o 
 -11   3  19       17.97       21.02      7.08 o 
 -10   3  19        7.73        0.97      3.21 o 
  -9   3  19       39.29       44.56      5.55 o 
  -8   3  19        5.07        2.93      3.53 o 
  -7   3  19       16.17       15.43      5.93 o 
  -6   3  19       32.89       29.65     15.05 o 
  -5   3  19       16.03       12.06      3.01 o 
  -4   3  19        4.11        3.86      2.07 o 
  -3   3  19       66.83       57.39      3.58 o 
  -2   3  19        4.29        4.62      1.70 o 
  -1   3  19        0.62        1.21      1.61 o 
   0   3  19       12.76       15.00      2.22 o 
   1   3  19      140.18      145.72      4.66 o 
   2   3  19       65.51       66.42      3.98 o 
   3   3  19       44.77       48.77      6.92 o 
   4   3  19      179.36      199.25     11.15 o 
   5   3  19        3.77        9.17      3.47 o 
   6   3  19        7.19        5.05      3.34 o 
 -14   4  19       92.06      100.00     14.46 o 
 -13   4  19       22.50       21.45      5.29 o 
 -12   4  19       33.25       33.51      6.69 o 
 -11   4  19      308.66      325.84     16.07 o 
 -10   4  19       16.50       13.62      3.96 o 
  -9   4  19      425.23      414.56     16.56 o 
  -8   4  19      132.76      125.90     10.11 o 
  -7   4  19        1.01        2.26      3.76 o 
  -6   4  19       56.04       42.86      6.22 o 
  -5   4  19      300.94      285.60      9.28 o 
  -4   4  19      124.17      116.44      4.76 o 
  -3   4  19      121.92      124.49      5.62 o 
  -2   4  19      319.24      304.94      7.40 o 
  -1   4  19      412.47      397.28      7.13 o 
   0   4  19       46.90       37.94      2.82 o 
   1   4  19        2.64       -1.64      1.64 o 
   2   4  19       56.16       50.12      6.15 o 
   3   4  19      159.01      163.07     10.43 o 
   4   4  19      220.29      228.01      8.56 o 
   5   4  19      115.30      117.59      7.09 o 
   6   4  19      173.96      148.45      9.06 o 
 -13   5  19       86.23       85.85     10.41 o 
 -12   5  19        0.06       -1.17      4.42 o 
 -11   5  19       27.98       21.94      6.90 o 
 -10   5  19      345.13      323.32     17.27 o 
  -9   5  19       15.94        9.52      6.04 o 
  -8   5  19       83.61       82.35      8.66 o 
  -7   5  19       10.91        7.23      4.22 o 
  -6   5  19       77.42       84.76      7.61 o 
  -5   5  19      209.64      222.27      8.45 o 
  -4   5  19       10.77        4.75      2.49 o 
  -3   5  19     1020.30      972.90     16.20 o 
  -2   5  19       80.22       71.68      4.32 o 
  -1   5  19      594.22      604.84      9.86 o 
   0   5  19       55.08       58.54      3.65 o 
   1   5  19       74.45       76.16      3.74 o 
   2   5  19        0.03        1.89      2.06 o 
   3   5  19      341.11      337.33      9.81 o 
   4   5  19      152.62      174.91     10.84 o 
   5   5  19      287.89      302.56     11.97 o 
 -13   6  19       22.41       26.65     10.08 o 
 -12   6  19      271.40      279.66     20.26 o 
 -11   6  19        2.21        2.27      8.34 o 
 -10   6  19       46.32       42.97      9.61 o 
  -9   6  19       10.88        7.39      4.70 o 
  -8   6  19      297.55      265.46     13.41 o 
  -7   6  19      682.21      634.61     28.02 o 
  -6   6  19       43.16       44.57      4.97 o 
  -5   6  19       32.55       21.75      3.05 o 
  -4   6  19      224.85      219.38      6.48 o 
  -3   6  19     1081.55     1114.60     22.60 o 
  -2   6  19        6.18        4.85      2.29 o 
  -1   6  19      459.29      463.35      8.50 o 
   0   6  19        0.02       -0.40      1.98 o 
   1   6  19       27.92       28.09      2.88 o 
   2   6  19        3.78        0.10      2.58 o 
   3   6  19       78.33       69.09     11.08 o 
   4   6  19       49.65       53.45      5.90 o 
   5   6  19      139.78      157.20      9.37 o 
 -12   7  19       10.69        3.79      5.38 o 
 -11   7  19       22.33       17.48      6.03 o 
 -10   7  19        2.59       11.74      5.13 o 
  -9   7  19      167.03      149.29     12.19 o 
  -8   7  19      364.15      318.42     15.09 o 
  -7   7  19      291.67      265.26     13.24 o 
  -6   7  19       39.46       28.91      5.52 o 
  -5   7  19      975.19      958.05     16.70 o 
  -4   7  19     1124.05     1078.95     17.67 o 
  -3   7  19       64.59       67.14      5.56 o 
  -2   7  19      219.44      205.56      9.57 o 
  -1   7  19      597.13      547.59     12.17 o 
   0   7  19      257.97      261.78      6.54 o 
   1   7  19      168.16      177.53      6.62 o 
   2   7  19        0.79       -2.19      2.47 o 
   3   7  19       98.56      105.07      7.45 o 
   4   7  19       39.57       35.54      5.28 o 
 -12   8  19       88.24       98.63     15.80 o 
 -11   8  19       50.95       51.23     20.55 o 
 -10   8  19       83.28       94.25     10.55 o 
  -9   8  19      425.09      420.42     18.12 o 
  -8   8  19        7.30        4.04      4.64 o 
  -7   8  19      206.12      215.52      9.68 o 
  -6   8  19        2.83        2.46      3.21 o 
  -5   8  19      380.66      385.71     12.87 o 
  -4   8  19       15.03       18.44      3.23 o 
  -3   8  19       12.84        3.24      2.92 o 
  -2   8  19      137.55      130.08      5.75 o 
  -1   8  19      121.69      140.63      7.12 o 
   0   8  19       18.49       26.34      3.93 o 
   1   8  19      149.04      164.84      6.66 o 
   2   8  19       27.15       30.75      3.74 o 
   3   8  19       10.28        9.50      4.09 o 
   4   8  19      214.87      238.30     10.51 o 
 -11   9  19        2.22       -2.21      4.88 o 
 -10   9  19        9.16       10.41      5.53 o 
  -9   9  19       18.04       20.72      6.38 o 
  -8   9  19      104.23      105.16     10.56 o 
  -7   9  19      102.05       92.19      8.30 o 
  -6   9  19       57.49       65.33      6.32 o 
  -5   9  19        6.76        1.48      3.60 o 
  -4   9  19        1.86        2.59      2.69 o 
  -3   9  19        2.93        1.99      3.09 o 
  -2   9  19       50.38       47.74      4.07 o 
  -1   9  19      151.43      153.02     10.48 o 
   0   9  19       56.54       56.84      4.38 o 
   1   9  19       41.30       40.70      4.23 o 
   2   9  19       10.46       13.66      4.22 o 
   3   9  19       23.08       19.45      5.26 o 
 -10  10  19       10.84        7.96      5.60 o 
  -9  10  19       49.46       55.65      8.78 o 
  -8  10  19       24.10       25.36      5.10 o 
  -7  10  19        9.49       11.65      4.29 o 
  -6  10  19      331.99      366.00     15.32 o 
  -5  10  19      109.40      107.37      7.29 o 
  -4  10  19       72.35       77.00      5.38 o 
  -3  10  19      189.32      194.16      9.56 o 
  -2  10  19      430.50      474.99     13.15 o 
  -1  10  19      884.67      899.90     20.72 o 
   0  10  19        2.45        4.94      3.39 o 
   1  10  19       54.48       53.18      5.39 o 
   2  10  19       49.46       51.90     11.71 o 
  -8  11  19      149.09      161.39     10.20 o 
  -7  11  19       15.32       15.42      4.51 o 
  -6  11  19      132.23      123.20     10.58 o 
  -5  11  19       24.86       25.90      4.64 o 
  -4  11  19      135.70      148.93      7.56 o 
  -3  11  19        1.44       -0.44      3.35 o 
  -2  11  19        5.80        2.34      3.42 o 
  -1  11  19       33.54       35.08      3.95 o 
   0  11  19        1.07       -2.48      3.24 o 
  -6  12  19        3.39        4.39      4.36 o 
  -5  12  19        5.41        5.97      3.34 o 
  -4  12  19       84.96       86.17      7.02 o 
  -3  12  19        2.59        0.42      3.41 o 
  -2  12  19       41.76       41.16      7.32 o 
 -14   0  20      328.77      309.92     22.52 o 
 -13   0  20       66.99       81.88     13.53 o 
 -12   0  20        0.47       -5.52      5.52 o 
 -11   0  20      102.11      112.59     14.31 o 
 -10   0  20      165.17      157.62     11.21 o 
  -9   0  20      396.92      413.33     15.50 o 
  -8   0  20       80.85       88.49     10.52 o 
  -7   0  20       93.25      107.58      8.75 o 
  -6   0  20       37.61       26.71      4.94 o 
  -5   0  20     1108.76     1187.45     21.51 o 
  -4   0  20      135.79      136.63      8.05 o 
  -3   0  20      636.01      619.20     16.75 o 
  -2   0  20      139.76      126.59      5.51 o 
  -1   0  20      609.99      620.48     13.12 o 
   0   0  20       73.84       62.90      4.84 o 
   1   0  20      497.47      530.59     12.45 o 
   2   0  20       95.49      103.37      5.61 o 
   3   0  20       42.48       39.43      6.19 o 
   4   0  20       39.20       48.64      8.23 o 
   5   0  20      118.95      140.85     11.08 o 
   6   0  20        6.14        3.38      6.72 o 
 -14   1  20       41.52       26.69      6.85 o 
 -13   1  20       24.44       27.97      7.54 o 
 -12   1  20        2.01        2.45      3.68 o 
 -11   1  20      162.85      196.27     10.59 o 
 -10   1  20       50.78       51.60      5.85 o 
  -9   1  20      204.52      211.89     11.27 o 
  -8   1  20       30.89       24.09      3.82 o 
  -7   1  20      148.61      147.51      7.12 o 
  -6   1  20      381.33      346.96     10.84 o 
  -5   1  20      313.63      299.46      7.28 o 
  -4   1  20     1737.67     1753.86     22.03 o 
  -3   1  20      268.95      248.03      7.14 o 
  -2   1  20        2.75        0.87      1.58 o 
  -1   1  20      239.41      269.88      5.94 o 
   0   1  20      541.96      560.54      8.99 o 
   1   1  20      243.95      244.64      5.84 o 
   2   1  20      220.90      217.04      5.30 o 
   3   1  20       25.67       28.97      5.20 o 
   4   1  20      436.31      450.56     12.44 o 
   5   1  20       10.22       12.82      3.71 o 
 -14   2  20       17.73       25.92      6.85 o 
 -13   2  20      115.72      130.56      9.65 o 
 -12   2  20       94.89       95.79      8.09 o 
 -11   2  20       13.83       19.02      4.49 o 
 -10   2  20      576.48      543.99     15.61 o 
  -9   2  20        0.36        5.06      4.04 o 
  -8   2  20       11.03        7.10      4.21 o 
  -7   2  20       17.71       16.31      3.70 o 
  -6   2  20        3.24       -0.92      3.18 o 
  -5   2  20       26.52       37.95      2.80 o 
  -4   2  20       22.52       27.14      2.82 o 
  -3   2  20       48.12       39.70      3.40 o 
  -2   2  20        0.02       -1.41      1.80 o 
  -1   2  20       38.58       38.70      2.87 o 
   0   2  20      228.19      251.05      5.82 o 
   1   2  20      428.47      438.25      7.92 o 
   2   2  20        0.28       -1.28      1.90 o 
   3   2  20       36.69       28.29      4.14 o 
   4   2  20      394.01      402.31     11.15 o 
   5   2  20      377.42      389.20     19.08 o 
 -14   3  20      100.13      100.18      9.01 o 
 -13   3  20       48.05       47.85      6.51 o 
 -12   3  20      141.37      143.58      9.84 o 
 -11   3  20      523.81      495.00     15.46 o 
 -10   3  20        3.12        1.18      3.83 o 
  -9   3  20      637.94      609.76     16.54 o 
  -8   3  20      693.20      678.69     17.22 o 
  -7   3  20      961.66      875.57     33.73 o 
  -6   3  20      352.27      366.25     25.01 o 
  -5   3  20      708.70      686.45     11.19 o 
  -4   3  20       62.19       59.94      4.19 o 
  -3   3  20      448.12      455.79      9.77 o 
  -2   3  20      151.02      143.39      4.86 o 
  -1   3  20       13.30       11.77      2.08 o 
   0   3  20      373.73      394.18      7.40 o 
   1   3  20        0.02       -1.65      1.65 o 
   2   3  20       22.50       22.28      2.80 o 
   3   3  20       50.84       48.59      4.71 o 
   4   3  20       48.65       46.39      4.89 o 
   5   3  20        4.38        3.40      3.28 o 
 -14   4  20       17.77       20.13     10.19 o 
 -13   4  20       25.23       25.40      5.27 o 
 -12   4  20       87.82       86.47      8.14 o 
 -11   4  20        2.91        0.80      3.47 o 
 -10   4  20        1.57       -3.40      3.40 o 
  -9   4  20       73.79       71.40      8.35 o 
  -8   4  20       24.31       18.88      5.18 o 
  -7   4  20      652.83      667.69     21.00 o 
  -6   4  20      196.57      186.73      7.87 o 
  -5   4  20      574.83      592.51     10.41 o 
  -4   4  20      189.35      166.25      6.33 o 
  -3   4  20     2173.19     2097.73     28.61 o 
  -2   4  20      172.26      192.95     10.78 o 
  -1   4  20      490.28      475.02      7.95 o 
   0   4  20      135.25      142.23      4.60 o 
   1   4  20      233.12      230.82      7.48 o 
   2   4  20        0.20        0.31      2.07 o 
   3   4  20      419.55      419.31     11.01 o 
   4   4  20        7.88        9.55      3.39 o 
   5   4  20      151.13      149.21      8.09 o 
 -13   5  20       81.79       84.82     10.66 o 
 -12   5  20       52.05       47.04      8.32 o 
 -11   5  20       27.51       27.45      6.67 o 
 -10   5  20       26.35       26.78      6.35 o 
  -9   5  20       10.68        9.70      4.67 o 
  -8   5  20      114.59      100.38     10.85 o 
  -7   5  20      246.92      239.17     12.42 o 
  -6   5  20      279.37      288.33     15.32 o 
  -5   5  20        3.73       -0.37      1.91 o 
  -4   5  20        3.30        5.53      2.38 o 
  -3   5  20      153.68      134.67      6.96 o 
  -2   5  20      156.03      160.80      6.92 o 
  -1   5  20       43.83       37.25      3.07 o 
   0   5  20       59.36       58.90      3.70 o 
   1   5  20       38.25       37.75      3.72 o 
   2   5  20       46.35       50.45      3.79 o 
   3   5  20       46.38       55.37      5.02 o 
   4   5  20       31.41       28.10      4.25 o 
   5   5  20       22.56       20.02      5.95 o 
 -13   6  20       66.36       80.41     10.73 o 
 -12   6  20       15.11       22.76      6.79 o 
 -11   6  20        0.00       -1.75      4.14 o 
 -10   6  20      219.51      196.24     14.11 o 
  -9   6  20      299.35      322.76     15.40 o 
  -8   6  20      264.76      240.49     14.08 o 
  -7   6  20      166.14      160.47     11.89 o 
  -6   6  20        0.04       -1.43      2.89 o 
  -5   6  20       53.79       67.44      4.84 o 
  -4   6  20       50.12       52.37      3.85 o 
  -3   6  20       57.08       74.00      8.07 o 
  -2   6  20      221.85      224.23      6.73 o 
  -1   6  20       74.38       75.70      4.67 o 
   0   6  20        3.21        2.22      2.24 o 
   1   6  20      218.07      218.23      6.03 o 
   2   6  20       14.49       17.39      3.25 o 
   3   6  20        5.60        7.77      3.84 o 
   4   6  20       63.88       62.47      7.75 o 
 -12   7  20      167.22      133.60     12.85 o 
 -11   7  20      112.76      115.64     11.72 o 
 -10   7  20       58.56       49.90      8.35 o 
  -9   7  20       76.30       68.76      8.91 o 
  -8   7  20        6.52        6.27      4.72 o 
  -7   7  20       97.11      107.65      7.49 o 
  -6   7  20       10.88        4.96      3.33 o 
  -5   7  20        9.18        2.82      2.51 o 
  -4   7  20       22.39       22.37      4.95 o 
  -3   7  20       54.91       58.03      5.25 o 
  -2   7  20      414.81      421.57      9.52 o 
  -1   7  20        3.26        4.91      2.61 o 
   0   7  20      466.87      483.05     10.66 o 
   1   7  20       46.14       55.87      4.99 o 
   2   7  20       70.68       62.50      4.65 o 
   3   7  20       36.64       41.24      5.38 o 
   4   7  20      315.36      320.34     13.39 o 
 -11   8  20       44.74       32.74      7.61 o 
 -10   8  20       86.39       78.99      9.99 o 
  -9   8  20      309.16      278.20     26.85 o 
  -8   8  20      109.50      114.98     10.96 o 
  -7   8  20      191.39      180.15      9.55 o 
  -6   8  20       10.57        8.10      3.58 o 
  -5   8  20       19.56       16.73      3.86 o 
  -4   8  20       53.54       42.37      4.22 o 
  -3   8  20       59.73       71.32      7.86 o 
  -2   8  20      231.40      251.20      7.53 o 
  -1   8  20      238.30      238.90      8.41 o 
   0   8  20      289.62      340.18      8.85 o 
   1   8  20        1.89       -0.97      2.61 o 
   2   8  20      148.57      146.75      8.51 o 
   3   8  20       11.51       13.85      4.66 o 
 -10   9  20       27.28       26.77      7.59 o 
  -9   9  20      235.18      234.06     15.93 o 
  -8   9  20      100.02      119.05     12.52 o 
  -7   9  20       44.81       46.20      6.63 o 
  -6   9  20      348.63      354.01     12.25 o 
  -5   9  20       44.06       48.03      5.28 o 
  -4   9  20      335.82      331.41      9.34 o 
  -3   9  20       11.13        9.62      3.69 o 
  -2   9  20       97.73       93.68      9.35 o 
  -1   9  20      110.25      101.26      5.55 o 
   0   9  20       28.30       23.93      3.50 o 
   1   9  20       33.35       36.51      5.23 o 
   2   9  20       27.57       22.18      4.75 o 
  -9  10  20       87.67      100.71     11.04 o 
  -8  10  20      220.89      255.41     11.40 o 
  -7  10  20       33.79       35.92      5.61 o 
  -6  10  20      685.72      723.10     28.50 o 
  -5  10  20       93.09       99.64      6.14 o 
  -4  10  20        1.25       -0.49      3.15 o 
  -3  10  20      170.62      191.60      8.83 o 
  -2  10  20       87.45       83.59      6.47 o 
  -1  10  20       87.33       96.07      5.51 o 
   0  10  20      449.19      475.35     13.13 o 
   1  10  20       63.35       61.25      5.74 o 
  -8  11  20       24.79       14.48      8.01 o 
  -7  11  20        0.25       -4.25      4.66 o 
  -6  11  20      174.54      171.61      9.50 o 
  -5  11  20        0.12       -2.43      2.86 o 
  -4  11  20       61.82       57.96      5.94 o 
  -3  11  20      145.76      153.53      8.39 o 
  -2  11  20       59.71       58.78      5.83 o 
  -1  11  20      227.33      225.69      9.20 o 
 -14   1  21       28.01       34.34      8.91 o 
 -13   1  21      150.50      155.71     12.73 o 
 -12   1  21       22.14       25.28      6.21 o 
 -11   1  21      293.57      298.62     15.35 o 
 -10   1  21      357.30      370.54     16.84 o 
  -9   1  21      353.84      353.18     12.21 o 
  -8   1  21      310.59      299.45     11.04 o 
  -7   1  21      215.26      197.04      7.52 o 
  -6   1  21      104.11      109.36      6.36 o 
  -5   1  21     2757.23     2758.46     31.97 o 
  -4   1  21      745.35      707.04     11.86 o 
  -3   1  21       59.13       59.11      5.68 o 
  -2   1  21      474.24      464.07      8.61 o 
  -1   1  21      365.66      337.10      6.66 o 
   0   1  21      163.27      185.18      7.42 o 
   1   1  21       68.82       73.19      3.73 o 
   2   1  21       60.18       58.71      3.92 o 
   3   1  21       15.69       24.26      3.95 o 
   4   1  21      732.93      757.28     16.09 o 
   5   1  21       12.22        6.64      3.62 o 
 -14   2  21       31.07       44.11      9.02 o 
 -13   2  21       65.93       69.84      7.59 o 
 -12   2  21        8.22        7.92      4.10 o 
 -11   2  21       64.76       67.55      8.76 o 
 -10   2  21        0.04       -2.68      3.07 o 
  -9   2  21       32.59       28.05      4.82 o 
  -8   2  21       62.99       57.28      6.05 o 
  -7   2  21      525.77      517.34     21.68 o 
  -6   2  21        1.87       -2.42      3.41 o 
  -5   2  21       30.15       33.24      3.23 o 
  -4   2  21      460.70      480.05      9.41 o 
  -3   2  21        0.01        0.36      2.51 o 
  -2   2  21       66.42       65.24      3.69 o 
  -1   2  21      106.66       96.13      4.03 o 
   0   2  21      377.61      404.57      9.63 o 
   1   2  21        5.25        5.47      1.97 o 
   2   2  21      153.81      157.68      5.75 o 
   3   2  21       52.95       57.67      5.14 o 
   4   2  21      346.41      344.28     10.49 o 
   5   2  21      112.26      124.32      7.55 o 
 -14   3  21       30.46       46.71      6.88 o 
 -13   3  21       12.88       15.82      5.01 o 
 -12   3  21       20.35       19.33      5.07 o 
 -11   3  21        2.27        0.74      3.39 o 
 -10   3  21       45.79       55.22      6.21 o 
  -9   3  21      123.69      112.14      8.17 o 
  -8   3  21       34.90       49.04      7.05 o 
  -7   3  21        0.09       -3.13      3.13 o 
  -6   3  21      269.65      244.80     12.01 o 
  -5   3  21      312.86      318.34      8.44 o 
  -4   3  21       81.73       73.73      4.79 o 
  -3   3  21      646.23      649.08     16.47 o 
  -2   3  21       11.28       15.24      2.39 o 
  -1   3  21        0.44       -0.35      1.80 o 
   0   3  21        9.43       10.10      2.16 o 
   1   3  21        5.31        3.57      1.95 o 
   2   3  21        3.99        1.20      2.32 o 
   3   3  21      325.27      298.87      9.49 o 
   4   3  21        0.82        1.87      3.13 o 
   5   3  21        1.25       -3.63      3.63 o 
 -13   4  21       15.26        9.81      4.75 o 
 -12   4  21       21.82       28.45      6.66 o 
 -11   4  21       29.72       34.30      6.89 o 
 -10   4  21       60.87       46.85     10.06 o 
  -9   4  21      140.01      148.21     11.65 o 
  -8   4  21       73.80       85.32     21.91 o 
  -7   4  21       82.43       74.45      8.18 o 
  -6   4  21       21.71       23.95      4.05 o 
  -5   4  21        1.78        4.73      2.09 o 
  -4   4  21      186.94      209.93     10.77 o 
  -3   4  21       68.09       59.76      5.12 o 
  -2   4  21       47.33       56.48      4.77 o 
  -1   4  21       97.09      104.65      4.45 o 
   0   4  21      231.97      228.93      5.74 o 
   1   4  21       20.65       23.33      2.60 o 
   2   4  21       35.89       31.13      3.28 o 
   3   4  21       10.45       13.47      5.22 o 
   4   4  21       27.92       30.01      4.39 o 
 -13   5  21        0.98        2.28      4.88 o 
 -12   5  21       39.18       46.77      8.05 o 
 -11   5  21       66.38       58.47      8.65 o 
 -10   5  21       21.71       22.61      6.95 o 
  -9   5  21      127.83      120.88     10.80 o 
  -8   5  21        6.61        5.81      4.52 o 
  -7   5  21      639.93      647.04     21.35 o 
  -6   5  21       64.85       62.58      5.72 o 
  -5   5  21      728.55      738.64     12.37 o 
  -4   5  21      148.75      163.92      6.71 o 
  -3   5  21      182.97      167.95      7.54 o 
  -2   5  21       90.45       97.15      5.00 o 
  -1   5  21     1270.69     1318.25     19.86 o 
   0   5  21      206.27      231.25      6.26 o 
   1   5  21       89.01       88.87      4.41 o 
   2   5  21      386.52      392.98     12.07 o 
   3   5  21       19.75       18.01      4.55 o 
   4   5  21      163.16      164.53      8.36 o 
 -12   6  21       80.24       65.00     22.99 o 
 -11   6  21       34.33       42.39      9.72 o 
 -10   6  21       15.09       13.76      5.50 o 
  -9   6  21       12.91       22.42      6.19 o 
  -8   6  21      524.19      560.42     20.47 o 
  -7   6  21      325.04      327.02     14.93 o 
  -6   6  21       12.32       12.11      3.67 o 
  -5   6  21        9.08       10.17      2.57 o 
  -4   6  21      314.26      329.53     14.33 o 
  -3   6  21        1.10       -2.51      2.51 o 
  -2   6  21      165.14      151.74      5.99 o 
  -1   6  21        2.77        2.98      2.54 o 
   0   6  21       46.08       54.17      3.74 o 
   1   6  21        3.68        3.63      2.82 o 
   2   6  21        7.22        1.38      3.44 o 
   3   6  21        6.97        6.32      3.88 o 
 -12   7  21       20.49       20.08      9.22 o 
 -11   7  21        0.01       -3.67      5.73 o 
 -10   7  21      138.96      141.37     20.54 o 
  -9   7  21       26.34       29.68      6.75 o 
  -8   7  21      161.26      175.05     13.14 o 
  -7   7  21       55.23       55.68      5.86 o 
  -6   7  21      196.96      179.49      8.68 o 
  -5   7  21      758.92      824.34     15.90 o 
  -4   7  21        2.38        1.65      2.96 o 
  -3   7  21       39.90       39.16      4.79 o 
  -2   7  21      540.01      530.03     19.96 o 
  -1   7  21      385.87      400.25      9.60 o 
   0   7  21        3.47        1.87      2.78 o 
   1   7  21      541.71      578.32     12.04 o 
   2   7  21        8.23        7.86      4.14 o 
   3   7  21       32.90       29.54      5.27 o 
 -11   8  21       42.26       30.87      7.53 o 
 -10   8  21       30.10       50.39     12.55 o 
  -9   8  21      106.94      119.50     14.67 o 
  -8   8  21        8.53       19.14     11.38 o 
  -7   8  21       64.68       61.59      7.52 o 
  -6   8  21       23.14       21.54      4.47 o 
  -5   8  21        7.16        8.10      3.11 o 
  -4   8  21      234.56      243.42      9.74 o 
  -3   8  21      224.89      213.04     11.85 o 
  -2   8  21      237.08      248.45     13.91 o 
  -1   8  21       51.20       44.66      5.85 o 
   0   8  21        4.56        2.07      2.64 o 
   1   8  21       14.35       10.33      3.65 o 
   2   8  21        0.25        0.71      3.64 o 
 -10   9  21       90.37       95.69     11.27 o 
  -9   9  21       15.58        5.50      5.14 o 
  -8   9  21       13.24       13.92      4.42 o 
  -7   9  21       19.24       26.22      4.98 o 
  -6   9  21       37.51       36.26      6.77 o 
  -5   9  21        2.30        2.81      2.90 o 
  -4   9  21      178.03      173.24      9.82 o 
  -3   9  21       73.07       68.82      6.58 o 
  -2   9  21      212.15      195.42      8.76 o 
  -1   9  21      353.38      364.53      9.37 o 
   0   9  21        7.45        4.79      3.63 o 
   1   9  21       60.93       58.27      5.67 o 
  -9  10  21       36.99       49.97     11.25 o 
  -8  10  21       53.43       64.34      7.03 o 
  -7  10  21       31.26       37.37      6.88 o 
  -6  10  21        5.50       13.41      4.12 o 
  -5  10  21        3.44        2.04      2.95 o 
  -4  10  21        8.55        9.16      3.75 o 
  -3  10  21        0.01       -3.02      3.02 o 
  -2  10  21        9.38        4.79      3.57 o 
  -1  10  21       97.77      109.52      8.22 o 
   0  10  21       91.49       87.45      7.00 o 
  -6  11  21       40.19       41.13      5.56 o 
  -5  11  21       59.46       57.01      5.13 o 
  -4  11  21       55.98       58.28      8.05 o 
  -3  11  21      357.10      356.47     13.32 o 
 -14   0  22      165.46      140.46     17.98 o 
 -13   0  22        4.23        3.57      6.93 o 
 -12   0  22     1212.79     1206.34     46.73 o 
 -11   0  22        0.66        6.55      6.20 o 
 -10   0  22      104.56      109.07     14.55 o 
  -9   0  22       27.85       29.03      5.91 o 
  -8   0  22      256.61      248.27     12.40 o 
  -7   0  22      548.92      573.22     18.69 o 
  -6   0  22       28.63       20.17      8.63 o 
  -5   0  22       34.88       34.51      4.26 o 
  -4   0  22        0.82        3.29      3.60 o 
  -3   0  22       15.32       14.42      4.07 o 
  -2   0  22      610.59      596.00     37.08 o 
  -1   0  22      374.31      371.48     10.09 o 
   0   0  22      214.13      250.78      8.57 o 
   1   0  22        0.79       -0.12      2.67 o 
   2   0  22     1214.85     1339.41     31.45 o 
   3   0  22       47.24       60.63      7.69 o 
   4   0  22      398.16      370.37     23.73 o 
 -14   1  22      242.95      290.11     15.76 o 
 -13   1  22       19.00       25.30      7.82 o 
 -12   1  22      656.86      690.75     23.82 o 
 -11   1  22       83.51       89.11      7.73 o 
 -10   1  22      304.94      296.13     19.47 o 
  -9   1  22      470.42      495.81     14.78 o 
  -8   1  22        0.32        0.43      2.94 o 
  -7   1  22      367.29      372.21     14.02 o 
  -6   1  22      122.48      122.37      6.78 o 
  -5   1  22       16.70       17.82      2.65 o 
  -4   1  22        6.66        0.20      2.21 o 
  -3   1  22        1.57        1.61      2.19 o 
  -2   1  22       37.22       36.25      3.74 o 
  -1   1  22      633.32      661.44     14.29 o 
   0   1  22        3.51        2.73      1.96 o 
   1   1  22      152.87      168.06      7.41 o 
   2   1  22       20.20       16.67      3.55 o 
   3   1  22       13.68       10.03      3.57 o 
   4   1  22       16.04       22.89      7.44 o 
 -13   2  22      362.22      401.81     18.18 o 
 -12   2  22      127.17      143.93      9.97 o 
 -11   2  22       11.66        9.50      4.13 o 
 -10   2  22        2.18       -3.05      3.05 o 
  -9   2  22       20.81       14.40      5.16 o 
  -8   2  22       15.85       19.17      4.35 o 
  -7   2  22      604.33      632.80     20.39 o 
  -6   2  22        4.55        6.31      4.00 o 
  -5   2  22       45.49       42.81      4.84 o 
  -4   2  22       30.39       32.92      3.21 o 
  -3   2  22        9.83        7.74      3.15 o 
  -2   2  22        0.48        5.79      2.54 o 
  -1   2  22       29.52       22.80      2.56 o 
   0   2  22      215.26      204.76      5.50 o 
   1   2  22      205.92      215.34      5.76 o 
   2   2  22       33.05       34.34      5.17 o 
   3   2  22       34.79       37.51      5.59 o 
   4   2  22      144.15      156.58      8.22 o 
 -13   3  22        0.97        5.60      4.37 o 
 -12   3  22        0.95       -1.75      3.63 o 
 -11   3  22      206.76      204.65     11.65 o 
 -10   3  22        0.70        0.93      3.60 o 
  -9   3  22       93.32       75.10     15.84 o 
  -8   3  22      405.64      391.56     22.78 o 
  -7   3  22        0.12        2.07      3.96 o 
  -6   3  22      308.33      326.99      8.89 o 
  -5   3  22        4.63        4.70      2.56 o 
  -4   3  22      214.03      184.87      6.85 o 
  -3   3  22        7.95        4.61      3.49 o 
  -2   3  22       90.67       81.94      5.22 o 
  -1   3  22        1.68        1.55      1.79 o 
   0   3  22        0.03       -1.92      2.47 o 
   1   3  22      280.19      299.30      6.66 o 
   2   3  22        0.02        3.25      3.86 o 
   3   3  22        4.79        6.08      3.24 o 
   4   3  22      475.48      495.48     12.96 o 
 -13   4  22       33.78       29.50      7.32 o 
 -12   4  22       21.39       17.22      6.00 o 
 -11   4  22        0.04        7.16      5.09 o 
 -10   4  22      288.92      276.60     15.31 o 
  -9   4  22      173.44      167.00     12.76 o 
  -8   4  22       27.67       21.28      6.02 o 
  -7   4  22      370.49      374.39     15.61 o 
  -6   4  22        0.05        4.28      2.68 o 
  -5   4  22      562.12      618.88     12.73 o 
  -4   4  22       14.13       15.58      3.02 o 
  -3   4  22      671.15      690.17     15.54 o 
  -2   4  22       85.78       80.58      5.86 o 
  -1   4  22        8.28        6.20      2.62 o 
   0   4  22       18.68       24.12      2.95 o 
   1   4  22       23.31       25.07      2.76 o 
   2   4  22      191.79      187.60      7.93 o 
   3   4  22       10.18       10.77      3.45 o 
   4   4  22       23.74       15.89      7.90 o 
 -13   5  22       69.30       63.34      9.34 o 
 -12   5  22        6.55        8.76      7.40 o 
 -11   5  22        0.46        0.08      4.14 o 
 -10   5  22       40.21       41.01      7.40 o 
  -9   5  22        0.05       -1.19      4.07 o 
  -8   5  22       41.92       42.00      7.28 o 
  -7   5  22       18.73       26.47      5.88 o 
  -6   5  22      496.99      526.71     11.90 o 
  -5   5  22        0.39        0.48      2.40 o 
  -4   5  22       64.22       76.25      5.93 o 
  -3   5  22      219.79      222.45     18.63 o 
  -2   5  22       14.14       16.44      4.10 o 
  -1   5  22        2.18        4.83      2.54 o 
   0   5  22       30.96       37.77      3.37 o 
   1   5  22       41.35       44.09      4.84 o 
   2   5  22      197.21      227.45      9.81 o 
   3   5  22       23.73       18.87      4.55 o 
 -12   6  22      107.07      105.99     13.59 o 
 -11   6  22      129.43      136.24     12.66 o 
 -10   6  22        3.18        4.01      4.69 o 
  -9   6  22      147.36      130.61     20.68 o 
  -8   6  22       50.38       60.19      8.40 o 
  -7   6  22      131.07      151.60      8.49 o 
  -6   6  22      102.62      101.55      6.12 o 
  -5   6  22       32.03       26.91      3.31 o 
  -4   6  22      137.82      135.55      9.26 o 
  -3   6  22      238.36      233.79      9.01 o 
  -2   6  22      142.34      141.04     12.16 o 
  -1   6  22      186.55      201.23     13.58 o 
   0   6  22      743.05      793.83     12.50 o 
   1   6  22      513.13      518.41     11.37 o 
   2   6  22       19.59       24.50      4.92 o 
   3   6  22      179.21      195.78     10.67 o 
 -11   7  22      183.34      171.94     14.04 o 
 -10   7  22       17.95       16.47     11.23 o 
  -9   7  22      115.28      101.62     10.66 o 
  -8   7  22       23.94       16.34      5.85 o 
  -7   7  22        0.47        2.93      3.46 o 
  -6   7  22      313.20      331.45     11.58 o 
  -5   7  22        1.10       -2.48      3.08 o 
  -4   7  22        0.62       -0.93      2.93 o 
  -3   7  22      231.05      238.54      9.26 o 
  -2   7  22        0.44        1.56      2.98 o 
  -1   7  22       10.24       13.15      3.03 o 
   0   7  22      280.88      297.88      8.30 o 
   1   7  22       29.65       27.28      4.02 o 
   2   7  22       40.83       40.16      5.64 o 
 -10   8  22       40.09       30.02      7.26 o 
  -9   8  22       29.39       20.58      6.58 o 
  -8   8  22      338.42      367.52     18.31 o 
  -7   8  22       69.31       67.05      6.60 o 
  -6   8  22      136.12      145.31      8.58 o 
  -5   8  22        0.55       -2.64      2.64 o 
  -4   8  22        0.30       -1.02      3.19 o 
  -3   8  22       92.44       91.03      6.80 o 
  -2   8  22      362.95      369.72     14.60 o 
  -1   8  22       13.97       10.64      3.13 o 
   0   8  22      205.25      209.67      8.96 o 
   1   8  22       18.20       16.06      7.05 o 
  -9   9  22       34.86       25.39      7.27 o 
  -8   9  22        9.32       11.45      4.34 o 
  -7   9  22      183.48      169.01      9.97 o 
  -6   9  22       29.41       25.31      4.01 o 
  -5   9  22       38.82       35.48      4.28 o 
  -4   9  22      438.42      446.27     13.20 o 
  -3   9  22      252.30      230.74      9.62 o 
  -2   9  22      978.93     1030.54     39.48 o 
  -1   9  22      186.67      203.63      8.82 o 
   0   9  22        1.57       -3.13      3.13 o 
  -8  10  22       53.83       75.12     11.68 o 
  -7  10  22      254.95      249.84     14.06 o 
  -6  10  22       40.21       36.41      4.47 o 
  -5  10  22      101.98      101.71      7.54 o 
  -4  10  22       30.57       29.61      5.03 o 
  -3  10  22      402.17      399.97     17.60 o 
  -2  10  22      193.45      200.84      9.27 o 
 -13   1  23      448.09      442.26     19.26 o 
 -12   1  23       21.82       19.69      7.39 o 
 -11   1  23      327.03      338.53     15.85 o 
 -10   1  23       94.44       93.72      7.87 o 
  -9   1  23      232.16      217.36     10.05 o 
  -8   1  23      189.00      171.93      9.98 o 
  -7   1  23      794.50      806.90     19.39 o 
  -6   1  23        0.21       -1.45      3.01 o 
  -5   1  23      140.71      132.68      5.79 o 
  -4   1  23        0.04       -0.92      2.15 o 
  -3   1  23       33.28       34.19      3.69 o 
  -2   1  23      383.09      390.92     16.73 o 
  -1   1  23       60.59       70.52      4.43 o 
   0   1  23      229.39      250.60      6.16 o 
   1   1  23      216.86      211.00      5.71 o 
   2   1  23      356.16      362.60     10.43 o 
   3   1  23      171.85      181.79      8.67 o 
 -13   2  23        6.71        7.82      5.63 o 
 -12   2  23        9.15        5.62      4.27 o 
 -11   2  23      326.12      344.51     15.63 o 
 -10   2  23       49.80       46.13      6.17 o 
  -9   2  23       27.66       21.45      7.21 o 
  -8   2  23       59.05       44.15      5.88 o 
  -7   2  23       28.56       32.16      6.64 o 
  -6   2  23      500.03      479.87     14.85 o 
  -5   2  23      127.17      141.02      6.28 o 
  -4   2  23       66.78       79.54      5.09 o 
  -3   2  23      320.66      351.24      9.33 o 
  -2   2  23       51.04       57.46      4.54 o 
  -1   2  23      208.77      189.77      5.37 o 
   0   2  23       44.81       49.53      3.39 o 
   1   2  23        0.53       -1.20      1.89 o 
   2   2  23       50.30       61.72      5.29 o 
   3   2  23       63.94       64.01      5.66 o 
 -13   3  23      123.58      131.07     10.09 o 
 -12   3  23       72.82       70.00      7.65 o 
 -11   3  23       16.21        9.73      4.37 o 
 -10   3  23      605.61      619.08     55.55 o 
  -9   3  23      152.85      127.57     11.09 o 
  -8   3  23       34.13       42.49      9.97 o 
  -7   3  23        0.27       -3.46      3.46 o 
  -6   3  23       91.26       86.55     10.08 o 
  -5   3  23      225.39      217.82      7.46 o 
  -4   3  23       62.61       47.62      4.23 o 
  -3   3  23        0.04        1.39      3.53 o 
  -2   3  23       12.71        8.76      3.14 o 
  -1   3  23       42.58       40.09      3.44 o 
   0   3  23      218.01      232.72      7.29 o 
   1   3  23      120.28      124.82      5.36 o 
   2   3  23       36.47       30.30      6.93 o 
   3   3  23        1.50       -2.89      2.89 o 
 -13   4  23        5.35        8.62      5.62 o 
 -12   4  23       89.40      109.55     13.36 o 
 -11   4  23      205.63      211.75     33.23 o 
 -10   4  23        1.59        1.63      4.81 o 
  -9   4  23      447.30      443.99     26.56 o 
  -8   4  23       43.79       44.37      7.35 o 
  -7   4  23       11.14       14.01      6.29 o 
  -6   4  23       67.36       65.17      4.94 o 
  -5   4  23      543.31      545.53     21.60 o 
  -4   4  23       28.03       26.14      4.10 o 
  -3   4  23      205.68      204.46      8.98 o 
  -2   4  23       53.70       44.00      4.84 o 
  -1   4  23       75.62       72.70      4.74 o 
   0   4  23        5.51        5.93      2.50 o 
   1   4  23      713.03      729.20     13.89 o 
   2   4  23       55.96       65.18      6.29 o 
   3   4  23        0.85        0.59      3.73 o 
 -12   5  23       24.30       28.75      7.35 o 
 -11   5  23       49.79       34.89      9.61 o 
 -10   5  23       53.44       52.08      8.24 o 
  -9   5  23       63.28       53.37      7.95 o 
  -8   5  23      296.75      321.42     28.78 o 
  -7   5  23      218.84      233.59     13.62 o 
  -6   5  23      387.96      384.55     10.32 o 
  -5   5  23      217.29      244.73      8.01 o 
  -4   5  23      394.26      410.31     11.88 o 
  -3   5  23      136.44      137.29      7.81 o 
  -2   5  23      175.46      174.31      8.12 o 
  -1   5  23       98.21      107.60      5.68 o 
   0   5  23       11.99        6.77      2.60 o 
   1   5  23      195.07      219.87      7.58 o 
   2   5  23      348.69      371.71     15.62 o 
 -12   6  23      116.70      127.23     12.50 o 
 -11   6  23       43.39       37.62      7.78 o 
 -10   6  23       59.59       80.78      9.94 o 
  -9   6  23       53.09       45.76      7.74 o 
  -8   6  23        7.98        7.02      4.95 o 
  -7   6  23       11.48       14.12      5.56 o 
  -6   6  23       72.90       61.80      5.14 o 
  -5   6  23      154.67      151.81      8.06 o 
  -4   6  23       16.53       17.37      3.92 o 
  -3   6  23        5.73        9.41      3.54 o 
  -2   6  23       14.57       20.95      4.07 o 
  -1   6  23       44.89       52.41      4.38 o 
   0   6  23        1.74       -2.55      2.55 o 
   1   6  23      260.79      292.51      8.51 o 
   2   6  23       29.48       43.85      8.75 o 
 -11   7  23      278.40      296.59     16.40 o 
 -10   7  23       54.16       57.93      8.95 o 
  -9   7  23       26.69       23.59      9.11 o 
  -8   7  23      349.09      335.60     22.48 o 
  -7   7  23       96.47       92.05     10.52 o 
  -6   7  23        0.70       -0.86      2.73 o 
  -5   7  23       17.02       20.35      4.17 o 
  -4   7  23      204.28      198.56      8.91 o 
  -3   7  23       37.98       41.04      5.11 o 
  -2   7  23      483.08      482.35     18.57 o 
  -1   7  23       35.68       39.85      4.21 o 
   0   7  23      140.59      177.02      6.75 o 
   1   7  23       12.18       12.48      5.19 o 
 -10   8  23      208.56      210.97     21.11 o 
  -9   8  23        0.04       -3.48      4.58 o 
  -8   8  23      239.36      278.04     11.47 o 
  -7   8  23        8.65        9.02      4.52 o 
  -6   8  23      118.33      114.60      6.56 o 
  -5   8  23       68.47       77.70      6.64 o 
  -4   8  23       92.79       94.49      7.03 o 
  -3   8  23      142.72      150.42      8.63 o 
  -2   8  23       53.27       52.97      5.62 o 
  -1   8  23       67.46       67.42      5.98 o 
   0   8  23       33.33       39.14      5.02 o 
  -8   9  23       21.97       28.01      6.67 o 
  -7   9  23      118.33      122.33     10.60 o 
  -6   9  23      134.64      151.22      7.59 o 
  -5   9  23       38.53       30.57      4.90 o 
  -4   9  23        0.07       -3.08      3.08 o 
  -3   9  23        3.41        2.29      3.57 o 
  -2   9  23      475.82      485.10     22.91 o 
  -1   9  23       32.63       29.38      5.22 o 
  -6  10  23       50.45       43.93      5.20 o 
  -5  10  23       20.95       19.38      5.36 o 
  -4  10  23      187.99      203.86     10.42 o 
 -13   0  24      882.75      961.41     42.50 o 
 -12   0  24       24.62       16.12      8.70 o 
 -11   0  24       56.81       45.87     10.77 o 
 -10   0  24       49.66       53.13     11.44 o 
  -9   0  24      136.66      134.98     16.17 o 
  -8   0  24      446.71      419.54     16.59 o 
  -7   0  24      168.82      173.02     12.09 o 
  -6   0  24      338.92      340.67     12.92 o 
  -5   0  24       28.59       29.34      8.35 o 
  -4   0  24       61.73       59.11      8.61 o 
  -3   0  24      127.25      114.69      8.78 o 
  -2   0  24     2703.34     2731.59     51.96 o 
  -1   0  24      576.89      598.34     13.58 o 
   0   0  24        4.75        1.77      3.49 o 
   1   0  24       76.15       81.75      5.90 o 
   2   0  24      588.28      605.30     26.01 o 
   3   0  24      524.69      575.09     19.84 o 
 -13   1  24        2.53        3.97      5.09 o 
 -12   1  24      103.90      122.25     20.67 o 
 -11   1  24        7.01        5.19      4.69 o 
 -10   1  24      206.65      207.18     11.00 o 
  -9   1  24      357.94      391.86     13.50 o 
  -8   1  24       16.84       15.46      4.38 o 
  -7   1  24     1328.27     1272.99     31.99 o 
  -6   1  24        0.89       -0.49      2.90 o 
  -5   1  24      161.74      160.67      6.69 o 
  -4   1  24      332.52      353.02      9.45 o 
  -3   1  24       23.72       17.67      3.53 o 
  -2   1  24       14.05       10.02      3.08 o 
  -1   1  24       30.54       25.02      3.34 o 
   0   1  24       89.88      100.52      5.04 o 
   1   1  24      225.80      249.96      8.31 o 
   2   1  24      199.43      205.08      8.62 o 
   3   1  24        4.38        4.52      4.01 o 
 -13   2  24        7.49       13.43      8.91 o 
 -12   2  24       78.10       60.45      9.04 o 
 -11   2  24       44.59       54.08      6.71 o 
 -10   2  24        0.62       -0.56      3.41 o 
  -9   2  24       48.53       45.78      6.11 o 
  -8   2  24       44.56       49.69      7.41 o 
  -7   2  24        9.08        6.15      4.75 o 
  -6   2  24       11.75        5.56      5.39 o 
  -5   2  24      233.65      229.70      7.73 o 
  -4   2  24      204.27      206.46      8.31 o 
  -3   2  24       65.43       73.47      5.05 o 
  -2   2  24        0.08        2.99      2.55 o 
  -1   2  24       20.79       14.91      2.83 o 
   0   2  24       50.30       58.94      3.71 o 
   1   2  24      109.05      115.83      5.55 o 
   2   2  24      347.31      365.99     10.70 o 
 -12   3  24      736.19      714.89     20.29 o 
 -11   3  24      125.91      112.62     11.06 o 
 -10   3  24       85.44       63.47      8.73 o 
  -9   3  24      115.89      106.69     10.26 o 
  -8   3  24       63.26       60.19      8.20 o 
  -7   3  24      157.86      156.92     12.05 o 
  -6   3  24      330.05      357.67     11.56 o 
  -5   3  24       72.55       68.47      5.06 o 
  -4   3  24       13.09       10.34      2.98 o 
  -3   3  24      714.74      731.56     16.48 o 
  -2   3  24        4.35        3.15      4.77 o 
  -1   3  24        9.58        6.77      2.73 o 
   0   3  24      220.65      213.26      8.76 o 
   1   3  24        0.56       -1.31      2.40 o 
   2   3  24       52.90       47.01      4.95 o 
 -12   4  24       29.70       36.64     10.55 o 
 -11   4  24        2.39       -0.02      4.53 o 
 -10   4  24      345.87      348.71     20.92 o 
  -9   4  24      421.91      410.43     17.70 o 
  -8   4  24      314.20      323.82     15.30 o 
  -7   4  24        0.16        3.69      8.82 o 
  -6   4  24      829.40      874.37     22.44 o 
  -5   4  24        0.18       -0.76      2.55 o 
  -4   4  24      105.72       92.50      8.89 o 
  -3   4  24        6.62        3.11      3.06 o 
  -2   4  24      121.37      123.07      7.37 o 
  -1   4  24        1.64       -2.41      2.41 o 
   0   4  24      399.07      439.88     14.28 o 
   1   4  24       26.90       21.29      5.56 o 
   2   4  24      393.16      406.26     14.60 o 
 -12   5  24       14.58       13.34      6.21 o 
 -11   5  24        8.11       10.86      5.78 o 
 -10   5  24       12.75       10.23      6.75 o 
  -9   5  24       76.89       71.64     11.38 o 
  -8   5  24        0.65        2.32      4.48 o 
  -7   5  24       81.44       84.08      5.85 o 
  -6   5  24        2.95        0.72      3.44 o 
  -5   5  24      203.67      179.13      8.38 o 
  -4   5  24      264.15      285.47     10.14 o 
  -3   5  24       29.86       29.73      4.48 o 
  -2   5  24        3.13        4.50      3.32 o 
  -1   5  24       54.06       56.37      4.41 o 
   0   5  24      100.05       94.82      5.46 o 
   1   5  24        7.76        2.17      2.93 o 
 -11   6  24      151.59      138.19     13.45 o 
 -10   6  24      318.06      364.11     18.45 o 
  -9   6  24       24.21       25.45      7.88 o 
  -8   6  24        0.51       -4.03      4.03 o 
  -7   6  24       34.41       40.22      4.62 o 
  -6   6  24       23.69       23.32      4.61 o 
  -5   6  24      365.30      374.60     11.87 o 
  -4   6  24      234.64      232.38      9.56 o 
  -3   6  24        6.49        7.69      3.42 o 
  -2   6  24        7.60        8.60      4.23 o 
  -1   6  24        0.85       -0.32      3.08 o 
   0   6  24      125.54      153.99      6.41 o 
   1   6  24       36.13       46.81      5.73 o 
 -10   7  24       13.46       19.18      6.64 o 
  -9   7  24        8.23       11.09      6.04 o 
  -8   7  24       56.43       59.76     12.00 o 
  -7   7  24      248.84      265.43     10.04 o 
  -6   7  24       63.10       62.49      6.07 o 
  -5   7  24      180.16      201.90      9.23 o 
  -4   7  24       44.86       45.56      5.85 o 
  -3   7  24      519.59      518.09     14.20 o 
  -2   7  24        7.40       10.74      3.79 o 
  -1   7  24      288.36      288.77     10.21 o 
   0   7  24       69.51       71.20     10.23 o 
  -9   8  24      169.36      154.45     13.50 o 
  -8   8  24      217.87      231.24     10.89 o 
  -7   8  24       93.32       88.99      7.33 o 
  -6   8  24       96.63       92.66      9.16 o 
  -5   8  24      322.99      355.64     12.06 o 
  -4   8  24       21.56       21.77      4.47 o 
  -3   8  24       23.77       17.03      4.26 o 
  -2   8  24       31.43       29.47      4.79 o 
  -1   8  24      261.06      274.87     15.04 o 
  -7   9  24      194.12      201.41     10.89 o 
  -6   9  24        9.57        8.13      4.00 o 
  -5   9  24        1.01       -0.11      3.44 o 
  -4   9  24      132.64      138.76      9.04 o 
  -3   9  24        4.33        9.85      4.44 o 
 -12   1  25        8.93       10.31      5.47 o 
 -11   1  25       37.77       37.17      7.78 o 
 -10   1  25      109.70      110.42     17.20 o 
  -9   1  25       66.50       60.63     11.09 o 
  -8   1  25      449.19      479.86     15.16 o 
  -7   1  25      158.02      145.55     19.82 o 
  -6   1  25       14.99       14.60      3.22 o 
  -5   1  25       33.55       28.47      3.70 o 
  -4   1  25       87.13       82.71      5.51 o 
  -3   1  25      283.59      299.52     11.92 o 
  -2   1  25       89.35       88.07      5.73 o 
  -1   1  25      158.10      160.00      7.20 o 
   0   1  25       24.30       31.03      3.11 o 
   1   1  25      382.31      410.90     15.14 o 
   2   1  25       36.28       39.69      4.95 o 
 -12   2  25       38.64       39.68      7.79 o 
 -11   2  25       13.20       10.20      7.65 o 
 -10   2  25        2.26       10.35      4.25 o 
  -9   2  25        0.22       -1.15      6.80 o 
  -8   2  25      160.16      147.48     12.02 o 
  -7   2  25      310.00      315.17     17.70 o 
  -6   2  25      110.47      113.58      6.32 o 
  -5   2  25       71.76       67.65      5.75 o 
  -4   2  25      377.88      393.58     11.68 o 
  -3   2  25       68.52       70.77      6.22 o 
  -2   2  25        4.60        4.63      2.84 o 
  -1   2  25      310.49      321.95     16.08 o 
   0   2  25       87.47       89.44      4.38 o 
   1   2  25       17.57       16.44      3.14 o 
   2   2  25      145.06      145.53     17.22 o 
 -12   3  25       17.00       17.86      6.56 o 
 -11   3  25       69.49       76.71      9.56 o 
 -10   3  25       36.58       20.83      6.30 o 
  -9   3  25       15.48        5.62      5.16 o 
  -8   3  25       23.33       30.05      6.52 o 
  -7   3  25      108.97      124.01     13.54 o 
  -6   3  25      279.73      253.42      8.43 o 
  -5   3  25      345.44      352.61     13.06 o 
  -4   3  25       31.33       27.79      4.38 o 
  -3   3  25        3.88       -1.91      2.87 o 
  -2   3  25       29.11       27.77      4.38 o 
  -1   3  25       35.82       37.71      4.76 o 
   0   3  25        2.36        3.45      2.74 o 
   1   3  25       53.52       51.61      4.18 o 
 -12   4  25      216.20      212.34     23.43 o 
 -11   4  25        7.17        7.37      5.82 o 
 -10   4  25        6.77       11.94      7.14 o 
  -9   4  25       31.33       44.96      7.58 o 
  -8   4  25        0.25        1.93      4.51 o 
  -7   4  25        6.80        8.09      3.87 o 
  -6   4  25        7.43       13.79      3.41 o 
  -5   4  25      144.50      145.45      7.85 o 
  -4   4  25        0.19        1.34      3.09 o 
  -3   4  25       34.13       34.91      4.69 o 
  -2   4  25      442.89      469.98     18.78 o 
  -1   4  25      145.02      167.00      8.02 o 
   0   4  25        9.47        6.96      3.01 o 
   1   4  25      118.61      131.84      8.24 o 
 -11   5  25      293.04      300.78     17.49 o 
 -10   5  25      377.95      358.42     17.43 o 
  -9   5  25       55.73       55.08      8.33 o 
  -8   5  25      562.62      529.37     20.48 o 
  -7   5  25      221.88      235.24      9.47 o 
  -6   5  25      196.50      211.57      8.09 o 
  -5   5  25       64.14       61.41      5.80 o 
  -4   5  25      543.90      521.58     14.18 o 
  -3   5  25       25.98       32.41      6.55 o 
  -2   5  25      406.64      421.12     19.37 o 
  -1   5  25        6.40        2.46      3.27 o 
   0   5  25       52.24       48.82      7.96 o 
 -10   6  25        2.61        2.28      5.14 o 
  -9   6  25        1.21       -2.04      4.32 o 
  -8   6  25       49.49       44.01     13.05 o 
  -7   6  25        4.61        3.42      2.97 o 
  -6   6  25       78.29       74.99     10.44 o 
  -5   6  25      164.99      169.60      8.77 o 
  -4   6  25        2.53        4.01      3.49 o 
  -3   6  25       21.61       19.30      4.33 o 
  -2   6  25      151.41      167.77      8.37 o 
  -1   6  25      698.74      743.17     17.07 o 
   0   6  25      392.46      432.71     13.87 o 
  -9   7  25      158.73      139.00     21.49 o 
  -8   7  25      141.41      164.50     12.10 o 
  -7   7  25       10.98       17.88      4.51 o 
  -6   7  25       52.08       52.45      5.87 o 
  -5   7  25      161.60      154.64      8.93 o 
  -4   7  25      229.11      208.66     10.16 o 
  -3   7  25       38.61       38.53      5.14 o 
  -2   7  25       34.18       32.42      4.85 o 
  -1   7  25       26.11       25.10      4.79 o 
  -8   8  25        8.19        8.77      3.98 o 
  -7   8  25      118.82      130.88      8.73 o 
  -6   8  25        2.95        1.20      3.64 o 
  -5   8  25      139.17      153.80      9.12 o 
  -4   8  25       57.70       62.79      6.65 o 
  -3   8  25       11.35        8.60      4.36 o 
 -12   0  26       20.71       14.51      8.56 o 
 -11   0  26       15.63       10.58      8.04 o 
 -10   0  26        2.29        6.89      6.81 o 
  -9   0  26      499.15      417.57     25.50 o 
  -8   0  26      412.90      396.29     24.47 o 
  -6   0  26      180.58      189.77     10.76 o 
  -5   0  26      458.80      447.00     15.69 o 
  -4   0  26       12.78        9.81      5.02 o 
  -3   0  26     2061.75     2113.17     43.44 o 
  -2   0  26      110.94      105.37      8.89 o 
  -1   0  26       34.80       32.31      5.86 o 
   0   0  26      335.25      333.61     13.41 o 
   1   0  26      426.41      436.61     40.26 o 
 -12   1  26        0.09       -4.60      7.79 o 
 -11   1  26        0.19        2.32      4.78 o 
 -10   1  26       76.67       56.63     16.61 o 
  -9   1  26      344.16      359.37     16.64 o 
  -8   1  26       40.86       49.76      7.89 o 
  -7   1  26       14.94       15.39      5.61 o 
  -6   1  26        5.50        3.26      3.18 o 
  -5   1  26        0.68        4.57      3.21 o 
  -4   1  26        0.60       -0.83      2.54 o 
  -3   1  26        2.90       -2.63      2.63 o 
  -2   1  26      115.12      112.51      8.62 o 
  -1   1  26      227.73      224.83      7.98 o 
   0   1  26      174.21      187.01      7.84 o 
   1   1  26      511.80      536.85     14.23 o 
 -12   2  26      110.76       96.45     19.18 o 
 -11   2  26      187.71      199.59     14.99 o 
 -10   2  26      206.13      169.07     13.33 o 
  -9   2  26       10.99        7.86      5.41 o 
  -8   2  26        8.04       11.81      5.56 o 
  -7   2  26       67.81       67.73      8.59 o 
  -6   2  26        4.67        3.55      2.87 o 
  -5   2  26       48.61       43.69      6.83 o 
  -4   2  26       88.52       99.99     11.47 o 
  -3   2  26      246.74      256.54     11.41 o 
  -2   2  26       35.00       37.64      4.78 o 
  -1   2  26       16.55       13.45      3.39 o 
   0   2  26      146.08      161.56      6.15 o 
   1   2  26        0.08       -5.88      5.88 o 
 -11   3  26       48.24       52.08      9.04 o 
 -10   3  26      116.73       84.48     17.85 o 
  -9   3  26      401.63      432.91     18.65 o 
  -8   3  26       59.71       59.83      8.56 o 
  -7   3  26      443.39      437.76     21.39 o 
  -6   3  26       32.73       37.77      4.61 o 
  -5   3  26       44.34       49.50      7.98 o 
  -4   3  26      334.40      348.13     13.62 o 
  -3   3  26        6.94        9.17      3.54 o 
  -2   3  26      227.00      216.20      9.35 o 
  -1   3  26        0.34       -3.66      3.66 o 
   0   3  26       56.50       51.83      4.39 o 
 -11   4  26        4.11       -2.15      5.07 o 
 -10   4  26      159.63      158.50     13.13 o 
  -9   4  26      128.32      108.69     11.25 o 
  -8   4  26       22.43       14.04      6.60 o 
  -7   4  26       34.65       34.72      5.28 o 
  -6   4  26       23.77       20.90      3.95 o 
  -5   4  26      204.27      212.19      9.36 o 
  -4   4  26       12.07        8.46      3.66 o 
  -3   4  26        2.56        1.52      3.18 o 
  -2   4  26       42.75       45.55      5.28 o 
  -1   4  26       73.96       72.28      6.05 o 
   0   4  26       63.97       81.59      5.55 o 
 -10   5  26      119.56      139.19     16.00 o 
  -9   5  26        0.03       -3.85      3.85 o 
  -8   5  26        0.26        0.15      4.80 o 
  -7   5  26       65.86       61.57      6.50 o 
  -6   5  26        5.84        5.68      5.51 o 
  -5   5  26      177.02      177.88      8.69 o 
  -4   5  26      221.25      217.47      9.52 o 
  -3   5  26        2.77        4.53      3.37 o 
  -2   5  26      362.35      386.75     12.04 o 
  -1   5  26      336.09      353.59     11.35 o 
  -9   6  26        0.49       -3.10      7.89 o 
  -8   6  26        6.61       -0.41     10.87 o 
  -7   6  26      383.38      404.04     13.74 o 
  -6   6  26      351.05      372.39     13.33 o 
  -5   6  26        0.49       -2.43      3.22 o 
  -4   6  26       71.45       79.20     10.01 o 
  -3   6  26        1.41        5.58      3.61 o 
  -2   6  26      174.32      196.47      9.04 o 
  -8   7  26      139.05      139.52      8.59 o 
  -7   7  26        0.28        1.27      5.54 o 
  -6   7  26        9.38       46.05     25.90 o 
  -5   7  26       82.39       81.75      6.92 o 
  -4   7  26      455.37      434.54     16.97 o 
  -3   7  26      104.77      111.56      8.57 o 
 -11   1  27       39.83       27.43      7.04 o 
 -10   1  27      172.55      159.31     13.23 o 
  -9   1  27       31.49       21.83      9.31 o 
  -8   1  27       14.94        9.97      5.58 o 
  -7   1  27       63.46       69.27     12.39 o 
  -6   1  27       19.44       21.36      4.08 o 
  -5   1  27      376.76      366.26     11.64 o 
  -4   1  27       47.12       59.43      5.71 o 
  -3   1  27       20.82       20.20      3.62 o 
  -2   1  27       10.66        6.41      3.05 o 
  -1   1  27      186.23      180.23      7.77 o 
   0   1  27        0.07        0.17      2.77 o 
 -11   2  27       59.53       50.03     12.09 o 
 -10   2  27       88.76       85.58     10.80 o 
  -9   2  27       33.10       39.81      9.59 o 
  -8   2  27      294.16      314.50     15.60 o 
  -7   2  27       65.35       78.62      9.86 o 
  -6   2  27       18.93       20.30      4.17 o 
  -5   2  27       19.37       17.64      3.99 o 
  -4   2  27      494.41      470.76     13.32 o 
  -3   2  27        0.73        3.58      4.47 o 
  -2   2  27       87.78       90.79      6.84 o 
  -1   2  27      252.69      228.63      9.37 o 
 -11   3  27        8.70        8.28      5.77 o 
 -10   3  27       17.06       14.13      6.34 o 
  -9   3  27        3.87        0.25      5.62 o 
  -8   3  27        0.11        5.33      5.12 o 
  -7   3  27       45.37       52.54      6.12 o 
  -6   3  27       92.87       99.06      6.36 o 
  -5   3  27        3.64        4.77      3.33 o 
  -4   3  27       24.72       29.81      4.64 o 
  -3   3  27       34.46       35.05      5.31 o 
  -2   3  27      128.27      129.17      7.88 o 
  -1   3  27      125.02      127.84      7.77 o 
 -10   4  27       45.78       63.25      9.40 o 
  -9   4  27        1.37        3.40      5.42 o 
  -8   4  27       80.74       72.34     14.30 o 
  -7   4  27       57.62       54.12      6.27 o 
  -6   4  27       99.65      110.93      7.76 o 
  -5   4  27        7.39        9.54      3.70 o 
  -4   4  27       10.40        3.92      3.50 o 
  -3   4  27       65.90       56.50      5.81 o 
  -2   4  27        0.08        1.34      3.35 o 
  -9   5  27      216.12      250.29     28.06 o 
  -8   5  27      193.69      240.64     15.70 o 
  -7   5  27       19.54       13.55      7.30 o 
  -6   5  27       14.68       13.22      4.07 o 
  -5   5  27       55.23       50.78      5.74 o 
  -4   5  27       42.29       43.23      5.42 o 
  -3   5  27      258.31      257.42     10.35 o 
  -2   5  27        2.11        6.70      4.00 o 
  -8   6  27       89.19       93.90      8.09 o 
  -7   6  27        0.00       -0.70      7.26 o 
  -6   6  27        0.61        1.86      3.46 o 
  -5   6  27        3.55        2.25      4.10 o 
  -4   6  27        5.65        2.09      3.45 o 
 -10   0  28        2.24        4.24      7.70 o 
  -7   0  28       89.86       91.00     11.12 o 
  -6   0  28       81.07       86.53     10.95 o 
  -5   0  28       81.38       92.60     11.37 o 
  -4   0  28       14.37       12.05      4.87 o 
  -3   0  28       71.65       67.05      7.68 o 
  -2   0  28        9.20       13.42      7.74 o 
 -10   1  28      281.11      225.58     22.34 o 
  -9   1  28        5.39        9.50      7.61 o 
  -8   1  28      113.85      123.79     16.97 o 
  -7   1  28        0.58       -0.97      7.59 o 
  -6   1  28       54.28       58.18      5.79 o 
  -5   1  28        0.21       -0.71      3.26 o 
  -4   1  28      327.69      317.14     10.96 o 
  -3   1  28       49.75       54.12      5.67 o 
  -2   1  28        2.85        2.06      3.65 o 
 -10   2  28       33.77       22.94      9.83 o 
  -9   2  28       30.28       22.44      7.69 o 
  -8   2  28       45.20       51.49      8.36 o 
  -7   2  28      217.32      221.17     15.77 o 
  -6   2  28        0.03        7.80      3.73 o 
  -5   2  28      146.69      141.69      8.43 o 
  -4   2  28       41.07       44.98      6.38 o 
  -3   2  28       50.79       55.66      7.21 o 
  -2   2  28       60.89       60.28      6.77 o 
  -9   3  28      148.61      140.08     12.83 o 
  -8   3  28       64.07       69.43      9.37 o 
  -7   3  28      118.36      110.43      8.32 o 
  -6   3  28      443.22      486.47     15.18 o 
  -5   3  28      139.39      154.42      9.19 o 
  -4   3  28       73.52       71.31      8.11 o 
  -3   3  28      130.68      115.38      7.74 o 
  -9   4  28       50.00       38.53      7.69 o 
  -8   4  28       30.32       34.32      7.91 o 
  -7   4  28       50.29       51.45      6.25 o 
  -6   4  28        0.02       -0.06      3.44 o 
  -5   4  28       25.01       19.83      4.47 o 
  -4   4  28        0.02        3.25      3.42 o 
  -3   4  28       49.64       53.68      6.46 o 
  -7   5  28      139.83      127.18     10.80 o 
  -6   5  28        8.36        2.24      3.79 o 
  -5   5  28       16.44       16.21      4.89 o 
  -9   1  29        0.66        3.85      7.29 o 
  -7   1  29       36.89       35.53      5.81 o 
  -6   1  29      173.57      198.87      9.71 o 
  -5   1  29      146.42      130.88      8.25 o 
  -4   1  29       82.51       88.99      7.05 o 
  -8   2  29      174.05      158.57     13.26 o 
  -7   2  29       17.85       18.96      4.44 o 
  -6   2  29      119.75      116.21      7.90 o 
  -5   2  29      354.25      340.35     11.72 o 
  -4   2  29       87.07       78.96      6.71 o 
  -7   3  29        0.17        2.35      3.46 o 
  -6   3  29       26.53       21.78      4.63 o 
  -5   3  29       26.48       26.28      4.79 o 
                                                 
